# Supplementary material for: Bis(N-ethyl-N-methyl­dithio­carbamato-κ2 S,S′)diphenyl­tin(IV)
Source: Acta Crystallogr Sect E Struct Rep Online. 2010 Mar 3;66(Pt 4):m355. doi: 10.1107/S1600536810007427 (PMC2983830; doi:10.1107/S1600536810007427)
Supplement: Supplementary file 1 [file e-66-0m355-sup1.cif]

##############################################################################
###                                                                        ###
###        Electronic paper (Acta Crystallographica Section E)             ###
###                                                                        ###
##############################################################################
#                                                                            #
# This CIF contains the data in a paper accepted for publication in Acta     #
# Crystallographica Section E. It conforms to the requirements of Notes      #
# for Authors for Section E, and has been peer reviewed under the auspices   #
# of the IUCr Commission on Journals.                                        #
#                                                                            #
# Full details of the Crystallographic Information File format               #
# are given in the paper "The Crystallographic Information File (CIF):       #
# a New Standard Archive File for Crystallography" by S. R. Hall, F. H.      #
# Allen and I. D. Brown [Acta Cryst. (1991), A47, 655-685].                  #
#                                                                            #
# The current version of the core CIF dictionary is obtainable from          #
# ftp://ftp.iucr.org/pub/cif_core.dic. The current version number is 2.4.    #
#                                                                            #
# Software is freely available for graphical display of the structure(s) in  #
# this CIF.  For information consult the CIF home page http://www.iucr.org/  #
# cif/home.html                                                              #
#                                                                            #
# This file may be used for bona fide research purposes within the           #
# scientific community so long as proper attribution is given to the journal # 
# article from which it was obtained.                                        #
#                                                                            #
##############################################################################
                                             
data_global
_audit_creation_method     SHELXL-97
_journal_date_recd_electronic     2010-02-21
_journal_date_accepted     2010-02-26
_journal_name_full     'Acta Crystallographica, Section E'
_journal_year     2010
_journal_volume     66
_journal_issue      4
_journal_page_first     m355
_journal_page_last     m355
_journal_paper_category     QM
_journal_coeditor_code     CI5040
_publ_contact_author
;
     Dr. Seik Weng Ng
     Department of Chemistry
     University of Malaya
     50603 Kuala Lumpur
     Malaysia
;
_publ_contact_author_email     seikweng@um.edu.my
_publ_contact_author_fax     '03 7967 4193'
_publ_contact_author_phone     '03 7967 6778'
_publ_section_title
;\
Bis(<i>N</i>-ethyl-<i>N</i>-methyldithiocarbamato-\k^2^<i>S</i>,<i>S</i>')\
diphenyltin(IV)
;
loop_
    _publ_author_name
    _publ_author_address
    'Muthalib, Amirah Faizah'
;
     School of Chemical Sciences
     Universiti Kebangbaan Malaysia
     43600 Bangi
     Malaysia
;
    'Baba, Ibrahim'
;
     School of Chemical Sciences
     Universiti Kebangbaan Malaysia
     43600 Bangi
     Malaysia
;
    'Ng, Seik Weng'
;
     Department of Chemistry
     University of Malaya
     50603 Kuala Lumpur
     Malaysia
;
data_I
_audit_creation_method     SHELXL-97
_chemical_name_systematic
;
Bis(<i>N</i>-ethyl-<i>N</i>-methyldithiocarbamato-\
\k^2^<i>S</i>,<i>S</i>')diphenyltin(IV)
;
_chemical_name_common     ?
_chemical_formula_moiety     'C20 H26 N2 S4 Sn'
_chemical_formula_sum     'C20 H26 N2 S4 Sn'
_chemical_formula_iupac     '[Sn (C6 H5)2 (C4 H8 N S2)2]'
_chemical_formula_weight     541.36
_chemical_melting_point     ?
_symmetry_cell_setting     Monoclinic
_symmetry_space_group_name_H-M     'C 2/c'
_symmetry_space_group_name_Hall     '-C 2yc'
loop_
    _symmetry_equiv_pos_as_xyz
    'x, y, z'
    'x, -y, z+1/2'
    'x+1/2, y+1/2, z'
    'x+1/2, -y+1/2, z+1/2'
    '-x, -y, -z'
    '-x, y, -z-1/2'
    '-x+1/2, -y+1/2, -z'
    '-x+1/2, y+1/2, -z-1/2'
_cell_length_a     17.7925(11)
_cell_length_b     7.0928(5)
_cell_length_c     18.8889(12)
_cell_angle_alpha     90.00
_cell_angle_beta     91.2716(9)
_cell_angle_gamma     90.00
_cell_volume     2383.2(3)
_cell_formula_units_Z     4
_cell_measurement_reflns_used     5306
_cell_measurement_theta_min     2.2
_cell_measurement_theta_max     28.2
_cell_measurement_temperature     293(2)
_exptl_crystal_description     Block
_exptl_crystal_colour     Colourless
_exptl_crystal_size_max     0.35
_exptl_crystal_size_mid     0.25
_exptl_crystal_size_min     0.15
_exptl_crystal_density_diffrn     1.509
_exptl_crystal_density_meas     ?
_exptl_crystal_density_method     'not measured'
_exptl_crystal_F_000     1096
_exptl_absorpt_coefficient_mu     1.431
_exptl_absorpt_correction_type     multi-scan
_exptl_absorpt_process_details     '(SADABS; Sheldrick, 1996)'
_exptl_absorpt_correction_T_min     0.6344
_exptl_absorpt_correction_T_max     0.8140
_diffrn_ambient_temperature     293(2)
_diffrn_radiation_type     MoK\a
_diffrn_radiation_wavelength     0.71073
_diffrn_radiation_source     'fine-focus sealed tube'
_diffrn_radiation_monochromator     graphite
_diffrn_measurement_device_type     'Bruker SMART APEX diffractometer'
_diffrn_measurement_method     '\w scans'
_diffrn_detector_area_resol_mean     ?
_diffrn_reflns_number     9577
_diffrn_reflns_av_R_equivalents     0.0229
_diffrn_reflns_av_sigmaI/netI     0.0237
_diffrn_reflns_theta_min     2.16
_diffrn_reflns_theta_max     27.50
_diffrn_reflns_theta_full     27.50
_diffrn_measured_fraction_theta_max     1.000
_diffrn_measured_fraction_theta_full     1.000
_diffrn_reflns_limit_h_min     -20
_diffrn_reflns_limit_h_max     22
_diffrn_reflns_limit_k_min     -9
_diffrn_reflns_limit_k_max     9
_diffrn_reflns_limit_l_min     -24
_diffrn_reflns_limit_l_max     24
_diffrn_standards_number     0
_diffrn_standards_interval_count     .
_diffrn_standards_interval_time     .
_diffrn_standards_decay_%     ?
_reflns_number_total     2739
_reflns_number_gt     2493
_reflns_threshold_expression     I>2\s(I)
_refine_ls_structure_factor_coef     Fsqd
_refine_ls_matrix_type     full
_refine_ls_R_factor_all     0.0255
_refine_ls_R_factor_gt     0.0218
_refine_ls_wR_factor_gt     0.0564
_refine_ls_wR_factor_ref     0.0584
_refine_ls_goodness_of_fit_ref     1.040
_refine_ls_restrained_S_all     1.040
_refine_ls_number_reflns     2739
_refine_ls_number_parameters     123
_refine_ls_number_restraints     0
_refine_ls_hydrogen_treatment     constr
_refine_ls_weighting_scheme     calc
_refine_ls_weighting_details
         'calc w=1/[\s^2^(Fo^2^)+(0.0314P)^2^+0.7977P] where P=(Fo^2^+2Fc^2^)/3'
_atom_sites_solution_hydrogens     geom
_atom_sites_solution_primary     direct
_atom_sites_solution_secondary     difmap
_refine_ls_shift/su_max     0.001
_refine_ls_shift/su_mean     0.001
_refine_diff_density_max     0.422
_refine_diff_density_min     -0.379
_refine_ls_extinction_method     none
_refine_ls_extinction_coef     ?
loop_
    _atom_type_symbol
    _atom_type_description
    _atom_type_scat_dispersion_real
    _atom_type_scat_dispersion_imag
    _atom_type_scat_source
    'C' 'C' 0.0033 0.0016
                         'International Tables Vol C Tables 4.2.6.8 and 6.1.1.4'
    'H' 'H' 0.0000 0.0000
                         'International Tables Vol C Tables 4.2.6.8 and 6.1.1.4'
    'N' 'N' 0.0061 0.0033
                         'International Tables Vol C Tables 4.2.6.8 and 6.1.1.4'
    'S' 'S' 0.1246 0.1234
                         'International Tables Vol C Tables 4.2.6.8 and 6.1.1.4'
    'Sn' 'Sn' -0.6537 1.4246
                         'International Tables Vol C Tables 4.2.6.8 and 6.1.1.4'
_computing_data_collection     'APEX2 (Bruker, 2009)'
_computing_cell_refinement     'SAINT (Bruker, 2009)'
_computing_data_reduction     'SAINT (Bruker, 2009)'
_computing_structure_solution     'SHELXS97 (Sheldrick, 2008)'
_computing_structure_refinement     'SHELXL97 (Sheldrick, 2008)'
_computing_molecular_graphics     'X-SEED (Barbour, 2001)'
_computing_publication_material     'publCIF (Westrip, 2010)'
loop_
    _atom_site_type_symbol
    _atom_site_label
    _atom_site_fract_x
    _atom_site_fract_y
    _atom_site_fract_z
    _atom_site_U_iso_or_equiv
    _atom_site_adp_type
    _atom_site_calc_flag
    _atom_site_refinement_flags
    _atom_site_occupancy
    _atom_site_disorder_assembly
    _atom_site_disorder_group
    Sn Sn1 0.5000 0.38413(2) 0.7500 0.04035(7) Uani d S 1 . .
    S S1 0.45891(3) 0.65032(7) 0.67111(3) 0.04919(13) Uani d . 1 . .
    S S2 0.42774(4) 0.27299(7) 0.61016(3) 0.05418(14) Uani d . 1 . .
    N N1 0.41100(11) 0.5964(2) 0.53945(9) 0.0507(4) Uani d . 1 . .
    C C1 0.40305(11) 0.2538(3) 0.79172(9) 0.0443(4) Uani d . 1 . .
    C C2 0.40685(16) 0.0719(4) 0.81763(14) 0.0662(6) Uani d . 1 . .
    H H2 0.4526 0.0086 0.8191 0.079 Uiso calc R 1 . .
    C C3 0.3429(2) -0.0169(5) 0.84136(16) 0.0955(11) Uani d . 1 . .
    H H3 0.3455 -0.1399 0.8583 0.115 Uiso calc R 1 . .
    C C4 0.2756(2) 0.0781(7) 0.83971(16) 0.1033(14) Uani d . 1 . .
    H H4 0.2327 0.0193 0.8563 0.124 Uiso calc R 1 . .
    C C5 0.27101(15) 0.2563(6) 0.81423(15) 0.0919(11) Uani d . 1 . .
    H H5 0.2250 0.3185 0.8127 0.110 Uiso calc R 1 . .
    C C6 0.33506(13) 0.3464(4) 0.79027(13) 0.0645(6) Uani d . 1 . .
    H H6 0.3319 0.4693 0.7733 0.077 Uiso calc R 1 . .
    C C7 0.43002(10) 0.5087(3) 0.59980(10) 0.0414(4) Uani d . 1 . .
    C C8 0.38489(14) 0.4917(4) 0.47687(11) 0.0607(6) Uani d . 1 . .
    H H8A 0.4069 0.3666 0.4777 0.073 Uiso calc R 1 . .
    H H8B 0.4016 0.5554 0.4346 0.073 Uiso calc R 1 . .
    C C9 0.30029(16) 0.4746(5) 0.47381(15) 0.0858(9) Uani d . 1 . .
    H H9A 0.2852 0.4060 0.4321 0.129 Uiso calc R 1 . .
    H H9B 0.2783 0.5982 0.4724 0.129 Uiso calc R 1 . .
    H H9C 0.2836 0.4088 0.5150 0.129 Uiso calc R 1 . .
    C C10 0.41159(17) 0.8023(3) 0.53227(13) 0.0695(7) Uani d . 1 . .
    H H10A 0.3976 0.8361 0.4846 0.104 Uiso calc R 1 . .
    H H10B 0.4611 0.8492 0.5432 0.104 Uiso calc R 1 . .
    H H10C 0.3764 0.8564 0.5643 0.104 Uiso calc R 1 . .
loop_
    _atom_site_aniso_label
    _atom_site_aniso_U_11
    _atom_site_aniso_U_22
    _atom_site_aniso_U_33
    _atom_site_aniso_U_12
    _atom_site_aniso_U_13
    _atom_site_aniso_U_23
    Sn1 0.03637(11) 0.03690(11) 0.04792(12) 0.000 0.00416(7) 0.000
    S1 0.0589(3) 0.0391(2) 0.0490(3) -0.0011(2) -0.0102(2) -0.0020(2)
    S2 0.0672(4) 0.0414(3) 0.0535(3) 0.0006(2) -0.0079(2) -0.0050(2)
    N1 0.0552(11) 0.0531(10) 0.0437(9) 0.0031(8) -0.0019(8) 0.0021(7)
    C1 0.0397(10) 0.0543(11) 0.0390(9) -0.0084(9) 0.0005(7) -0.0025(8)
    C2 0.0691(16) 0.0583(14) 0.0713(15) -0.0173(12) 0.0015(12) 0.0073(11)
    C3 0.112(3) 0.097(2) 0.0778(19) -0.060(2) -0.0050(18) 0.0196(17)
    C4 0.072(2) 0.182(4) 0.0552(15) -0.066(2) 0.0015(14) 0.0113(19)
    C5 0.0418(14) 0.171(4) 0.0633(16) -0.0129(19) 0.0031(11) -0.001(2)
    C6 0.0431(12) 0.0930(18) 0.0575(13) 0.0025(12) 0.0011(10) 0.0039(12)
    C7 0.0349(10) 0.0461(10) 0.0431(9) 0.0031(8) 0.0006(7) -0.0019(8)
    C8 0.0657(15) 0.0760(16) 0.0402(10) 0.0081(12) -0.0037(10) -0.0055(11)
    C9 0.076(2) 0.108(2) 0.0727(17) -0.0121(18) -0.0087(14) -0.0172(17)
    C10 0.089(2) 0.0547(13) 0.0646(14) 0.0013(13) -0.0086(13) 0.0156(11)
loop_
    _geom_bond_atom_site_label_1
    _geom_bond_atom_site_label_2
    _geom_bond_site_symmetry_2
    _geom_bond_distance
    _geom_bond_publ_flag
    Sn1 C1 . 2.1239(19) y
    Sn1 C1 6_657 2.1239(19) ?
    Sn1 S1 6_657 2.5043(5) ?
    Sn1 S1 . 2.5043(5) y
    Sn1 S2 . 3.0167(5) y
    S1 C7 . 1.7485(19) ?
    S2 C7 . 1.684(2) ?
    N1 C7 . 1.336(2) ?
    N1 C10 . 1.467(3) ?
    N1 C8 . 1.463(3) ?
    C1 C6 . 1.376(3) ?
    C1 C2 . 1.382(3) ?
    C2 C3 . 1.383(4) ?
    C2 H2 . 0.93 ?
    C3 C4 . 1.374(5) ?
    C3 H3 . 0.93 ?
    C4 C5 . 1.354(5) ?
    C4 H4 . 0.93 ?
    C5 C6 . 1.391(4) ?
    C5 H5 . 0.93 ?
    C6 H6 . 0.93 ?
    C8 C9 . 1.510(4) ?
    C8 H8A . 0.97 ?
    C8 H8B . 0.97 ?
    C9 H9A . 0.96 ?
    C9 H9B . 0.96 ?
    C9 H9C . 0.96 ?
    C10 H10A . 0.96 ?
    C10 H10B . 0.96 ?
    C10 H10C . 0.96 ?
loop_
    _geom_angle_atom_site_label_1
    _geom_angle_atom_site_label_2
    _geom_angle_atom_site_label_3
    _geom_angle_site_symmetry_1
    _geom_angle_site_symmetry_3
    _geom_angle
    _geom_angle_publ_flag
    C1 Sn1 C1 . 6_657 128.41(11) y
    C1 Sn1 S1 . 6_657 109.64(5) ?
    C1 Sn1 S1 6_657 6_657 108.67(6) ?
    C1 Sn1 S1 . . 108.67(6) ?
    C1 Sn1 S1 6_657 . 109.64(5) ?
    S1 Sn1 S1 6_657 . 82.14(2) ?
    C1 Sn1 S2 . . 82.95(5) ?
    C1 Sn1 S2 6_657 . 83.99(5) ?
    S1 Sn1 S2 6_657 . 146.217(16) ?
    S1 Sn1 S2 . . 64.079(15) ?
    C7 S1 Sn1 . . 95.86(7) ?
    C7 S2 Sn1 . . 80.30(6) ?
    C7 N1 C10 . . 122.72(18) ?
    C7 N1 C8 . . 121.53(19) ?
    C10 N1 C8 . . 115.70(18) ?
    C6 C1 C2 . . 119.3(2) ?
    C6 C1 Sn1 . . 120.37(17) ?
    C2 C1 Sn1 . . 120.29(17) ?
    C1 C2 C3 . . 120.4(3) ?
    C1 C2 H2 . . 119.8 ?
    C3 C2 H2 . . 119.8 ?
    C4 C3 C2 . . 119.5(3) ?
    C4 C3 H3 . . 120.2 ?
    C2 C3 H3 . . 120.2 ?
    C5 C4 C3 . . 120.7(3) ?
    C5 C4 H4 . . 119.6 ?
    C3 C4 H4 . . 119.6 ?
    C4 C5 C6 . . 120.1(3) ?
    C4 C5 H5 . . 119.9 ?
    C6 C5 H5 . . 119.9 ?
    C1 C6 C5 . . 120.0(3) ?
    C1 C6 H6 . . 120.0 ?
    C5 C6 H6 . . 120.0 ?
    N1 C7 S2 . . 123.74(15) ?
    N1 C7 S1 . . 117.02(15) ?
    S2 C7 S1 . . 119.24(11) ?
    N1 C8 C9 . . 111.7(2) ?
    N1 C8 H8A . . 109.3 ?
    C9 C8 H8A . . 109.3 ?
    N1 C8 H8B . . 109.3 ?
    C9 C8 H8B . . 109.3 ?
    H8A C8 H8B . . 107.9 ?
    C8 C9 H9A . . 109.5 ?
    C8 C9 H9B . . 109.5 ?
    H9A C9 H9B . . 109.5 ?
    C8 C9 H9C . . 109.5 ?
    H9A C9 H9C . . 109.5 ?
    H9B C9 H9C . . 109.5 ?
    N1 C10 H10A . . 109.5 ?
    N1 C10 H10B . . 109.5 ?
    H10A C10 H10B . . 109.5 ?
    N1 C10 H10C . . 109.5 ?
    H10A C10 H10C . . 109.5 ?
    H10B C10 H10C . . 109.5 ?
loop_
    _geom_torsion_atom_site_label_1
    _geom_torsion_atom_site_label_2
    _geom_torsion_atom_site_label_3
    _geom_torsion_atom_site_label_4
    _geom_torsion_site_symmetry_1
    _geom_torsion_site_symmetry_2
    _geom_torsion_site_symmetry_3
    _geom_torsion_site_symmetry_4
    _geom_torsion
    _geom_torsion_publ_flag
    C1 Sn1 S1 C7 . . . . -76.24(8) ?
    C1 Sn1 S1 C7 6_657 . . . 68.53(9) ?
    S1 Sn1 S1 C7 6_657 . . . 175.62(7) ?
    S2 Sn1 S1 C7 . . . . -4.19(6) ?
    C1 Sn1 S2 C7 . . . . 119.15(9) ?
    C1 Sn1 S2 C7 6_657 . . . -110.88(9) ?
    S1 Sn1 S2 C7 6_657 . . . 4.05(8) ?
    S1 Sn1 S2 C7 . . . . 4.39(7) ?
    C1 Sn1 C1 C6 6_657 . . . -153.86(19) ?
    S1 Sn1 C1 C6 6_657 . . . 70.36(18) ?
    S1 Sn1 C1 C6 . . . . -17.76(18) ?
    S2 Sn1 C1 C6 . . . . -77.32(17) ?
    C1 Sn1 C1 C2 6_657 . . . 23.16(16) ?
    S1 Sn1 C1 C2 6_657 . . . -112.61(17) ?
    S1 Sn1 C1 C2 . . . . 159.26(16) ?
    S2 Sn1 C1 C2 . . . . 99.71(17) ?
    C6 C1 C2 C3 . . . . 0.5(4) ?
    Sn1 C1 C2 C3 . . . . -176.6(2) ?
    C1 C2 C3 C4 . . . . -0.7(4) ?
    C2 C3 C4 C5 . . . . 0.9(5) ?
    C3 C4 C5 C6 . . . . -0.9(5) ?
    C2 C1 C6 C5 . . . . -0.5(3) ?
    Sn1 C1 C6 C5 . . . . 176.56(19) ?
    C4 C5 C6 C1 . . . . 0.7(4) ?
    C10 N1 C7 S2 . . . . 178.37(19) ?
    C8 N1 C7 S2 . . . . 1.1(3) ?
    C10 N1 C7 S1 . . . . -1.8(3) ?
    C8 N1 C7 S1 . . . . -179.01(16) ?
    Sn1 S2 C7 N1 . . . . 173.36(18) ?
    Sn1 S2 C7 S1 . . . . -6.49(10) ?
    Sn1 S1 C7 N1 . . . . -172.10(15) ?
    Sn1 S1 C7 S2 . . . . 7.75(12) ?
    C7 N1 C8 C9 . . . . 92.6(3) ?
    C10 N1 C8 C9 . . . . -84.8(3) ?
