# Supplementary material for: Bis(N-ethyl-N-methyl­dithio­carbamato-κ2 S,S′)diphenyl­tin(IV)
Source: Acta Crystallogr Sect E Struct Rep Online. 2010 Mar 3;66(Pt 4):m355. doi: 10.1107/S1600536810007427 (PMC2983830; doi:10.1107/S1600536810007427)
Supplement: Supplementary file 2 [file e-66-0m355-Isup2.hkl]

# 
# h,k,l, Fc-squared, Fo-squared, sigma(Fo-squared) and status flag 
# 
data_I
_shelx_title '  C2/c' 
_shelx_refln_list_code          4 
_shelx_F_calc_maximum      514.85 
_exptl_crystal_F_000      1096.00 
_reflns_d_resolution_high  0.7697 
 
loop_ 
 _symmetry_equiv_pos_as_xyz 
 'x, y, z' 
 'x, -y, z+1/2' 
 'x+1/2, y+1/2, z' 
 'x+1/2, -y+1/2, z+1/2' 
 '-x, -y, -z' 
 '-x, y, -z-1/2' 
 '-x+1/2, -y+1/2, -z' 
 '-x+1/2, y+1/2, -z-1/2' 
 
_cell_length_a    17.7925 
_cell_length_b     7.0928 
_cell_length_c    18.8889 
_cell_angle_alpha  90.000 
_cell_angle_beta   91.272 
_cell_angle_gamma  90.000 
 
_shelx_F_squared_multiplier     1.000 
 
loop_ 
 _refln_index_h 
 _refln_index_k 
 _refln_index_l 
 _refln_F_squared_calc 
 _refln_F_squared_meas 
 _refln_F_squared_sigma 
 _refln_observed_status 
   2   0   0    90058.58    83940.25   7337.87 o 
   4   0   0     7004.26     6826.30    165.58 o 
   6   0   0     3398.42     3343.86     65.56 o 
   8   0   0      589.50      520.42     20.92 o 
  10   0   0    11364.40    10817.92    192.23 o 
  12   0   0    13574.07    13276.13    235.53 o 
  14   0   0     6254.67     6427.93    184.91 o 
  16   0   0     1051.22     1063.96     68.09 o 
  18   0   0     2445.36     2480.03    112.70 o 
  20   0   0      940.53     1015.43     75.03 o 
  22   0   0     1100.50     1196.35     86.82 o 
   1   1   0    76484.55    76246.91    940.69 o 
   3   1   0    23279.47    25579.21    333.38 o 
   5   1   0    10518.00    10295.74    142.91 o 
   7   1   0     2422.87     2538.53     37.84 o 
   9   1   0     3642.63     3698.74     53.95 o 
  11   1   0     4882.67     4783.93     69.50 o 
  13   1   0     1517.29     1495.53     51.73 o 
  15   1   0     2823.57     2806.42     63.51 o 
  17   1   0     1701.31     1637.81     62.54 o 
  19   1   0      903.67     1041.68     53.28 o 
  21   1   0      417.89      379.59     40.96 o 
   0   2   0      227.68      385.63     26.89 o 
   2   2   0     4528.86     4663.94     53.60 o 
   4   2   0       12.85       15.33      6.43 o 
   6   2   0     7371.97     7907.43    117.89 o 
   8   2   0     1898.07     1968.33     90.53 o 
  10   2   0     1177.90     1091.73     84.01 o 
  12   2   0      129.05      145.92     22.37 o 
  14   2   0       22.79       46.96     14.54 o 
  16   2   0      126.51      112.48     23.38 o 
  18   2   0       50.93       65.93     18.20 o 
  20   2   0       52.81       50.24     22.54 o 
  22   2   0        9.93       -6.32     21.23 o 
   1   3   0    21182.48    21642.65    218.78 o 
   3   3   0    14102.62    13831.17    133.19 o 
   5   3   0     9967.59    10354.30    114.23 o 
   7   3   0     3578.61     3481.70     52.53 o 
   9   3   0       44.95       57.34     31.89 o 
  11   3   0      311.84      367.28     24.70 o 
  13   3   0      926.20      865.16     34.82 o 
  15   3   0       74.49      103.28     19.10 o 
  17   3   0      328.13      364.75     30.37 o 
  19   3   0      657.27      751.61     50.37 o 
  21   3   0      401.84      363.68     41.93 o 
   0   4   0     4705.53     4597.91     74.74 o 
   2   4   0    13809.23    13891.05    136.33 o 
   4   4   0    20568.37    20415.25    195.20 o 
   6   4   0    20054.37    20229.67    215.41 o 
   8   4   0    10616.42    10317.48    161.51 o 
  10   4   0     2193.79     2226.03     63.63 o 
  12   4   0      863.64      873.85     36.08 o 
  14   4   0      207.10      241.31     25.44 o 
  16   4   0      638.05      681.52     38.09 o 
  18   4   0     1168.30     1202.22    105.71 o 
  20   4   0     1309.87     1316.34     53.97 o 
   1   5   0     2544.75     2635.57     37.24 o 
   3   5   0     4777.45     5090.41     60.76 o 
   5   5   0     7152.30     7081.67     79.83 o 
   7   5   0     7871.23     7766.76    109.49 o 
   9   5   0     3989.27     4175.86     72.98 o 
  11   5   0     2985.72     2958.58     69.20 o 
  13   5   0     1265.08     1338.74     51.72 o 
  15   5   0      481.43      473.82     36.23 o 
  17   5   0      361.35      343.04     38.03 o 
  19   5   0      701.36      666.31     43.92 o 
   0   6   0      201.47      224.21     46.68 o 
   2   6   0      202.69      238.38     17.44 o 
   4   6   0        1.76       35.23     10.78 o 
   6   6   0      137.62      158.85     21.09 o 
   8   6   0      492.08      493.65     27.43 o 
  10   6   0     1777.44     1629.65     54.94 o 
  12   6   0     1457.49     1515.90     45.59 o 
  14   6   0      688.36      790.39     35.16 o 
  16   6   0       90.49       83.64     18.90 o 
   1   7   0     1219.50     1156.31     38.69 o 
   3   7   0      898.52      924.44     34.79 o 
   5   7   0      783.91      761.48     37.75 o 
   7   7   0      454.75      458.60     34.80 o 
   9   7   0      148.28      184.35     25.55 o 
  11   7   0        5.98       12.03     29.01 o 
  13   7   0       42.15       33.25     36.47 o 
  15   7   0        2.58        9.07     19.99 o 
   0   8   0     2668.21     2552.81    112.47 o 
   2   8   0     1865.97     1917.57     61.86 o 
   4   8   0      969.60      951.37     43.96 o 
   6   8   0      540.28      525.36     38.49 o 
   8   8   0      371.99      391.00     38.81 o 
  10   8   0      410.34      437.23     38.08 o 
   1   9   0     1141.87     1233.14     61.20 o 
   3   9   0      501.09      468.44     38.92 o 
 -21   1   1      446.27      409.81     41.84 o 
 -19   1   1     1356.09     1291.01     68.10 o 
 -17   1   1     5070.91     5035.69    123.52 o 
 -15   1   1     2763.96     2723.45     62.85 o 
 -13   1   1     8036.68     7936.36    129.30 o 
 -11   1   1     5915.77     5917.05     82.39 o 
  -9   1   1     6240.10     6526.14     86.36 o 
  -7   1   1     2469.38     2249.25     34.88 o 
  -5   1   1     1307.07     1280.91     21.02 o 
  -3   1   1      181.19      222.98     12.93 o 
  -1   1   1    12148.60    12440.23    163.35 o 
   1   1   1    41390.63    43872.33    441.37 o 
   3   1   1     1480.83     1373.74     20.82 o 
   5   1   1     4711.82     4619.00     66.91 o 
   7   1   1      646.34      624.80     19.24 o 
   9   1   1    17681.86    17643.38    210.08 o 
  11   1   1    19207.98    18971.00    228.11 o 
  13   1   1    17822.44    17676.89    311.53 o 
  15   1   1     1669.70     1669.15     46.64 o 
  17   1   1      358.25      374.67     35.78 o 
  19   1   1       85.05       88.64     23.77 o 
  21   1   1       75.23      107.67     38.83 o 
 -22   2   1      366.59      348.33     41.72 o 
 -20   2   1     1243.06     1148.49     57.72 o 
 -18   2   1     3573.30     3587.01     82.61 o 
 -16   2   1     6068.90     5979.50    173.58 o 
 -14   2   1     8704.34     8562.37    141.87 o 
 -12   2   1    13658.08    13288.36    198.81 o 
 -10   2   1    11081.31    10483.98    158.34 o 
  -8   2   1     7998.09     8122.68    124.47 o 
  -6   2   1    23967.04    24289.88    278.08 o 
  -4   2   1     4573.34     4518.77     60.52 o 
  -2   2   1     7921.71     8090.06    190.96 o 
   0   2   1     8872.54     8983.55    120.60 o 
   2   2   1     7694.88     7103.79    132.21 o 
   4   2   1    13357.93    14070.01    166.64 o 
   6   2   1    32059.65    32448.40    429.67 o 
   8   2   1    27219.95    26259.55    354.86 o 
  10   2   1    14438.29    14063.34    203.62 o 
  12   2   1    16053.51    16099.05    233.72 o 
  14   2   1     8293.50     8012.21    133.87 o 
  16   2   1     3429.12     3198.46     72.92 o 
  18   2   1     1282.46     1286.95     46.31 o 
  20   2   1      537.15      574.49     72.25 o 
  22   2   1      200.98      175.05     35.27 o 
 -21   3   1      637.71      689.12     61.35 o 
 -19   3   1      912.91      842.87     52.30 o 
 -17   3   1     1085.62     1083.54     43.68 o 
 -15   3   1     1052.55      936.86     38.49 o 
 -13   3   1     2459.00     2363.15     59.06 o 
 -11   3   1     9456.82     9347.41    149.85 o 
  -9   3   1    15146.48    15031.18    219.13 o 
  -7   3   1    16140.53    16170.02    224.79 o 
  -5   3   1     5456.91     5473.01     66.23 o 
  -3   3   1      137.34      110.19      9.65 o 
  -1   3   1      352.20      215.64     16.82 o 
   1   3   1     4915.64     4867.50     56.77 o 
   3   3   1    26361.93    26881.37    275.01 o 
   5   3   1    32518.04    32675.22    334.56 o 
   7   3   1    14324.47    14697.26    179.31 o 
   9   3   1     4234.80     4191.91     77.94 o 
  11   3   1     1933.50     1885.80     49.17 o 
  13   3   1     2103.15     2056.01     54.07 o 
  15   3   1     2620.99     2550.94     64.46 o 
  17   3   1     2004.32     2101.85     61.07 o 
  19   3   1     1275.97     1345.90     64.60 o 
  21   3   1      331.19      335.64     40.80 o 
 -20   4   1      116.13      125.73     25.25 o 
 -18   4   1        0.43       -8.68     18.42 o 
 -16   4   1       21.02        1.63     23.10 o 
 -14   4   1      132.01      162.99     25.37 o 
 -12   4   1       21.13       10.02     15.53 o 
 -10   4   1      480.23      544.93     30.32 o 
  -8   4   1     2758.73     2708.30     61.48 o 
  -6   4   1     4350.50     4192.07     51.47 o 
  -4   4   1      135.58      198.63     16.23 o 
  -2   4   1      183.34      145.40     14.37 o 
   0   4   1        3.95       -6.00     11.97 o 
   2   4   1     4543.29     4363.26     50.94 o 
   4   4   1     6973.61     7463.81     88.59 o 
   6   4   1     1314.70     1282.25     37.67 o 
   8   4   1        0.41        4.36     18.54 o 
  10   4   1     1128.55     1161.25     44.77 o 
  12   4   1      529.27      503.38     31.16 o 
  14   4   1       50.03       19.13     27.42 o 
  16   4   1      423.43      431.74     41.48 o 
  18   4   1      144.97      243.18     28.76 o 
  20   4   1      180.55      233.66     29.60 o 
 -19   5   1      231.74      266.98     32.14 o 
 -17   5   1      385.70      402.75     35.92 o 
 -15   5   1     1052.66     1093.26     47.57 o 
 -13   5   1     1721.74     1691.73     55.43 o 
 -11   5   1     2143.49     2176.90     50.89 o 
  -9   5   1     1554.62     1580.34     49.53 o 
  -7   5   1     2676.31     2741.81     46.06 o 
  -5   5   1      629.98      628.53     27.90 o 
  -3   5   1      680.67      679.55     18.05 o 
  -1   5   1     1887.25     1875.09     29.90 o 
   1   5   1       58.13       57.26      8.50 o 
   3   5   1     1469.45     1501.00     26.56 o 
   5   5   1     6330.37     6195.08     71.73 o 
   7   5   1     9186.74     9270.26    151.92 o 
   9   5   1     2081.12     2089.13     47.43 o 
  11   5   1      900.99      903.55     32.53 o 
  13   5   1      607.59      584.86     29.68 o 
  15   5   1      645.72      672.49     33.03 o 
  17   5   1      573.80      620.34     36.13 o 
  19   5   1      134.79      150.59     22.06 o 
 -16   6   1      626.00      589.70     35.20 o 
 -14   6   1     1172.97     1216.08     42.74 o 
 -12   6   1     2130.69     2161.00     54.46 o 
 -10   6   1     4797.41     4858.93     85.62 o 
  -8   6   1     4960.30     5029.91     84.96 o 
  -6   6   1     2764.11     2499.44     52.15 o 
  -4   6   1      754.05      793.18     25.52 o 
  -2   6   1       62.26       74.56     14.01 o 
   0   6   1      866.18      934.21     31.63 o 
   2   6   1     4527.15     4234.42     70.38 o 
   4   6   1     7252.51     7214.87     94.65 o 
   6   6   1     6884.94     6725.17    121.55 o 
   8   6   1     2828.00     2849.16     71.40 o 
  10   6   1     2028.35     2274.43     73.60 o 
  12   6   1     1717.40     1707.07     57.23 o 
  14   6   1     1268.75     1346.30     44.73 o 
  16   6   1     1031.13     1037.26     41.74 o 
 -15   7   1      479.50      435.44     39.77 o 
 -13   7   1      614.28      585.92     41.09 o 
 -11   7   1      490.14      479.18     43.87 o 
  -9   7   1      830.93      824.19     47.19 o 
  -7   7   1     1295.57     1247.87     48.65 o 
  -5   7   1     2235.85     2192.93     62.78 o 
  -3   7   1     3840.02     3968.79     75.56 o 
  -1   7   1     4721.24     4566.19     82.81 o 
   1   7   1     4148.61     3971.88     75.26 o 
   3   7   1     1542.07     1456.16     42.90 o 
   5   7   1      464.41      442.54     33.04 o 
   7   7   1      569.57      602.37     37.72 o 
   9   7   1     1225.96     1292.59     50.81 o 
  11   7   1     1317.22     1356.60     53.76 o 
  13   7   1     1019.10     1034.17     55.72 o 
 -10   8   1        8.25       -2.69     24.87 o 
  -8   8   1       10.37      -16.83     16.92 o 
  -6   8   1      325.74      335.84     32.74 o 
  -4   8   1     1798.03     1824.74     61.18 o 
  -2   8   1     2649.85     2636.88    135.51 o 
   0   8   1     1751.62     1754.46     50.52 o 
   2   8   1      583.20      619.06     39.70 o 
   4   8   1       14.59        9.01     17.45 o 
   6   8   1       56.45       46.06     18.79 o 
   8   8   1       18.33       14.33     22.83 o 
  10   8   1       54.87       75.42     25.65 o 
  -3   9   1        4.06        9.84     32.44 o 
  -1   9   1        5.56        8.92     19.34 o 
   1   9   1        4.43       -2.32     18.31 o 
   3   9   1        3.19      -21.15     26.28 o 
 -22   0   2      863.79      916.46     77.37 o 
 -20   0   2     1443.14     1285.23     87.43 o 
 -18   0   2     4772.91     4750.72    170.95 o 
 -16   0   2     3098.34     2935.56    119.01 o 
 -14   0   2      508.15      443.19     27.61 o 
 -12   0   2     3398.43     3358.27     78.20 o 
 -10   0   2       28.04       42.96     10.45 o 
  -8   0   2    27569.04    27481.71    621.22 o 
  -6   0   2    98898.88    95543.09   1550.27 o 
  -4   0   2   265069.13   240937.19  19623.64 o 
  -2   0   2    45071.71    46602.09    611.37 o 
   0   0   2    37781.61    39441.73    510.68 o 
   2   0   2    11595.89    10128.18    990.35 o 
   4   0   2     1086.22      923.52    153.78 o 
   6   0   2    13455.70    13589.48    326.59 o 
   8   0   2    11663.36    12067.06    215.43 o 
  10   0   2    10391.50    10877.10    193.34 o 
  12   0   2    11105.65    10902.42    198.05 o 
  14   0   2     5759.72     5573.30    117.55 o 
  16   0   2      279.13      401.99     47.98 o 
  18   0   2     2771.66     2955.30    123.58 o 
  20   0   2     2138.17     2120.61    109.67 o 
  22   0   2     2288.51     2384.70    125.44 o 
 -21   1   2      409.52      395.04     42.46 o 
 -19   1   2      950.01      937.12     51.26 o 
 -17   1   2     1473.36     1458.62     60.09 o 
 -15   1   2     2201.63     2162.96     55.01 o 
 -13   1   2     2168.40     2303.96    100.65 o 
 -11   1   2      897.54      913.10     52.06 o 
  -9   1   2     1400.78     1208.44     25.08 o 
  -7   1   2    29405.89    30015.21    345.32 o 
  -5   1   2    57826.84    59885.18    689.54 o 
  -3   1   2    87992.23    86703.24    883.03 o 
  -1   1   2    24705.17    26506.65    297.91 o 
   1   1   2      255.00      212.40      6.56 o 
   3   1   2    11066.17    10888.92    127.31 o 
   5   1   2     4786.14     5379.94     68.12 o 
   7   1   2    15419.51    16049.79    189.45 o 
   9   1   2     1599.72     1438.57     50.78 o 
  11   1   2     4801.13     4798.87     70.03 o 
  13   1   2     3461.91     3438.14     84.59 o 
  15   1   2      931.52      964.78     35.32 o 
  17   1   2     2162.29     2029.11     89.01 o 
  19   1   2     1255.80     1275.38     57.93 o 
  21   1   2      970.05      928.47     75.80 o 
 -22   2   2       46.35       61.26     25.47 o 
 -20   2   2        0.42       12.83     40.03 o 
 -18   2   2        1.44       60.66     18.16 o 
 -16   2   2        0.19       14.50     19.02 o 
 -14   2   2      771.71      839.97     46.20 o 
 -12   2   2     1406.01     1425.38     42.42 o 
 -10   2   2      523.09      546.15     38.20 o 
  -8   2   2        0.43        3.46     17.27 o 
  -6   2   2       45.35       36.10      8.85 o 
  -4   2   2     1562.95     1297.52     20.97 o 
  -2   2   2     2774.79     2847.42     40.85 o 
   0   2   2     2952.41     2889.12     54.41 o 
   2   2   2    18803.11    18913.17    194.00 o 
   4   2   2     4970.33     5279.22     61.30 o 
   6   2   2     3494.52     3823.09     60.00 o 
   8   2   2       14.86       44.89     18.85 o 
  10   2   2      838.23      828.61     29.26 o 
  12   2   2      158.05      205.37     27.67 o 
  14   2   2      259.58      263.45     24.42 o 
  16   2   2      423.58      454.45     43.47 o 
  18   2   2        0.17      -19.51     13.01 o 
  20   2   2        1.73       23.13     20.22 o 
  22   2   2       15.16       17.21     23.34 o 
 -21   3   2       86.82       93.42     28.90 o 
 -19   3   2      220.71      245.34     42.44 o 
 -17   3   2      317.19      347.37     38.43 o 
 -15   3   2       27.13       32.01     21.86 o 
 -13   3   2      195.41      248.17     23.56 o 
 -11   3   2     2536.92     2533.36     59.32 o 
  -9   3   2     3777.99     3496.68     70.09 o 
  -7   3   2     6874.92     6672.30     79.72 o 
  -5   3   2    17200.19    17080.35    205.87 o 
  -3   3   2    10482.19     9626.09    141.04 o 
  -1   3   2    25311.96    26078.79    266.30 o 
   1   3   2    27322.79    28785.49    292.99 o 
   3   3   2      318.76      341.39     19.25 o 
   5   3   2       73.67       88.35     17.48 o 
   7   3   2      566.76      654.24     32.47 o 
   9   3   2      382.76      273.16     21.80 o 
  11   3   2      357.80      325.71     23.38 o 
  13   3   2      801.77      886.99     35.25 o 
  15   3   2     1183.16     1265.20     44.68 o 
  17   3   2      977.04     1086.90     44.53 o 
  19   3   2     1369.33     1404.62     52.44 o 
  21   3   2      455.76      506.10     48.83 o 
 -20   4   2      256.28      289.83     32.45 o 
 -18   4   2      184.90      236.06     36.49 o 
 -16   4   2      761.51      758.41     52.55 o 
 -14   4   2     1795.13     1739.09     58.64 o 
 -12   4   2     4769.34     4879.11     97.43 o 
 -10   4   2     9636.31     9725.81    157.88 o 
  -8   4   2    10953.23    10967.76    170.42 o 
  -6   4   2    12475.67    12156.47    136.92 o 
  -4   4   2     7746.69     7703.03     82.31 o 
  -2   4   2    13538.54    13707.42    221.10 o 
   0   4   2    18682.52    18071.31    173.28 o 
   2   4   2    17323.43    15726.33    473.21 o 
   4   4   2    16819.54    17202.02    166.92 o 
   6   4   2     8038.79     8032.90     96.54 o 
   8   4   2      949.04      997.72     28.67 o 
  10   4   2       45.30       81.80     12.59 o 
  12   4   2      265.65      276.84     24.85 o 
  14   4   2     2388.26     2402.46     64.18 o 
  16   4   2     4715.35     4739.75    146.35 o 
  18   4   2     3581.58     3660.01     89.78 o 
  20   4   2     1162.67     1210.46     52.17 o 
 -19   5   2      281.66      286.45     32.49 o 
 -17   5   2      522.19      644.38     43.51 o 
 -15   5   2     1551.31     1481.83     54.33 o 
 -13   5   2     2482.06     2479.75     68.66 o 
 -11   5   2     4287.21     4150.72     90.20 o 
  -9   5   2     3890.27     3859.87     59.51 o 
  -7   5   2     2941.85     3058.08     81.35 o 
  -5   5   2     3954.41     3832.41     50.17 o 
  -3   5   2     2335.76     2339.55     35.05 o 
  -1   5   2     3782.81     3819.33     48.36 o 
   1   5   2     6038.97     6102.56     69.23 o 
   3   5   2     9359.37     8992.34     95.87 o 
   5   5   2    10197.54    10177.01    137.88 o 
   7   5   2     6903.34     6972.05    102.85 o 
   9   5   2     1255.10     1360.75     37.74 o 
  11   5   2      171.50      175.97     18.57 o 
  13   5   2      641.37      585.45     30.55 o 
  15   5   2     2234.93     2302.75     57.44 o 
  17   5   2     1851.80     1811.73     52.71 o 
  19   5   2      915.57     1035.60     43.17 o 
 -16   6   2      433.07      483.41     33.19 o 
 -14   6   2      365.33      337.03     27.58 o 
 -12   6   2      146.25      195.10     26.57 o 
 -10   6   2      174.99      230.78     21.15 o 
  -8   6   2      338.36      350.65     23.30 o 
  -6   6   2       21.11       13.02     14.76 o 
  -4   6   2       11.91       -1.11     12.02 o 
  -2   6   2       99.86      133.98     30.30 o 
   0   6   2      190.26      216.76     15.78 o 
   2   6   2      114.27       87.54     14.44 o 
   4   6   2      464.34      516.21     22.51 o 
   6   6   2      689.51      708.40     29.53 o 
   8   6   2     1832.02     1829.78     46.07 o 
  10   6   2     2766.88     2848.66     61.65 o 
  12   6   2      532.33      559.88     50.84 o 
  14   6   2      107.47      115.61     19.61 o 
  16   6   2        2.74        0.32     15.22 o 
 -13   7   2       63.07       84.64     23.45 o 
 -11   7   2      268.71      294.05     31.62 o 
  -9   7   2      680.84      712.30     39.18 o 
  -7   7   2      980.85     1047.75     45.26 o 
  -5   7   2      699.40      714.18     38.16 o 
  -3   7   2      589.80      620.79     30.67 o 
  -1   7   2      901.23      893.51     34.90 o 
   1   7   2     1428.97     1459.94     42.50 o 
   3   7   2     1087.65     1081.51     36.77 o 
   5   7   2      181.24      181.31     23.57 o 
   7   7   2      101.73       85.20     19.88 o 
   9   7   2      302.62      272.57     36.12 o 
  11   7   2       14.81       16.04     15.11 o 
  13   7   2       63.18       73.94     23.13 o 
 -10   8   2      376.76      398.01     38.27 o 
  -8   8   2      670.21      693.22     43.57 o 
  -6   8   2     1478.05     1478.78     56.43 o 
  -4   8   2     2181.27     2315.74     69.05 o 
  -2   8   2     1902.27     2143.20     92.14 o 
   0   8   2     1276.67     1249.63     42.54 o 
   2   8   2      671.78      690.51     38.81 o 
   4   8   2      333.88      382.80     56.57 o 
   6   8   2      456.03      451.22     36.30 o 
   8   8   2      720.11      742.59     43.09 o 
  10   8   2      788.14      815.70     46.83 o 
  -3   9   2      915.28      880.55     47.86 o 
  -1   9   2      488.59      450.83     40.70 o 
   1   9   2      164.32      102.18     24.10 o 
   3   9   2      180.95      142.67     26.69 o 
 -21   1   3     1338.74     1246.95    108.69 o 
 -19   1   3     2015.97     1844.32     71.33 o 
 -17   1   3     3997.67     3861.23    104.29 o 
 -15   1   3     1058.56     1100.41     70.79 o 
 -13   1   3     1310.37     1353.77     40.22 o 
 -11   1   3     2362.52     2211.14     48.73 o 
  -9   1   3     2838.75     3084.48     48.46 o 
  -7   1   3     7145.08     7523.88     96.45 o 
  -5   1   3     3537.02     3280.39     41.16 o 
  -3   1   3    10119.59     9981.52    105.21 o 
  -1   1   3     1296.59     1287.22     15.96 o 
   1   1   3    30948.87    30949.44    315.14 o 
   3   1   3       11.91       26.60      3.44 o 
   5   1   3    24264.65    24626.23    282.84 o 
   7   1   3    29600.10    29162.77    335.25 o 
   9   1   3    29913.31    29067.14    828.68 o 
  11   1   3    10943.72    11376.25    168.04 o 
  13   1   3     1856.31     1667.16     54.23 o 
  15   1   3       81.84      102.40     16.26 o 
  17   1   3       58.20       56.73     19.95 o 
  19   1   3      617.58      629.97     42.32 o 
  21   1   3      483.60      547.00     48.09 o 
 -22   2   3      949.23      918.29    106.46 o 
 -20   2   3     1568.46     1404.75     64.44 o 
 -18   2   3     3764.36     3754.23     85.72 o 
 -16   2   3     4650.61     4496.39     92.95 o 
 -14   2   3     6852.70     6796.94    119.77 o 
 -12   2   3     7522.96     7482.28    124.56 o 
 -10   2   3     6387.46     6468.69     88.16 o 
  -8   2   3     1120.50      876.81     18.18 o 
  -6   2   3     9223.07     8976.27    100.16 o 
  -4   2   3    12404.38    13147.18    139.52 o 
  -2   2   3     6087.57     6001.78     68.36 o 
   0   2   3    24303.49    25036.73    254.13 o 
   2   2   3    24343.71    25121.23    255.00 o 
   4   2   3    25651.78    25894.78    264.37 o 
   6   2   3    39643.49    41257.25    472.41 o 
   8   2   3    40728.00    42693.16    489.42 o 
  10   2   3    15099.75    15029.78    183.62 o 
  12   2   3     8093.81     7671.35    125.40 o 
  14   2   3     1501.76     1417.50     43.32 o 
  16   2   3      769.56      780.97     34.65 o 
  18   2   3      837.98      816.22     37.52 o 
  20   2   3      779.48      815.54     50.53 o 
  22   2   3      440.12      448.94     75.17 o 
 -21   3   3      314.20      292.87     40.52 o 
 -19   3   3      392.32      383.66     33.81 o 
 -17   3   3     1159.87     1106.20     45.13 o 
 -15   3   3     4320.62     4030.27     87.08 o 
 -13   3   3     7051.14     7078.07    124.99 o 
 -11   3   3     7080.68     7056.40    121.04 o 
  -9   3   3     3585.37     3641.51     60.70 o 
  -7   3   3      569.48      538.77     15.86 o 
  -5   3   3      692.12      669.29     17.33 o 
  -3   3   3     5798.49     5519.48     66.98 o 
  -1   3   3    19416.16    20139.04    188.67 o 
   1   3   3    35716.44    37078.30    375.93 o 
   3   3   3    20115.82    20499.64    214.26 o 
   5   3   3    10024.43    10158.91    113.64 o 
   7   3   3     4713.17     4735.90     66.26 o 
   9   3   3     1309.01     1236.23     35.94 o 
  11   3   3     4591.53     4718.94    104.22 o 
  13   3   3     4252.67     4192.80     84.23 o 
  15   3   3     3467.37     3370.61     76.63 o 
  17   3   3     1466.67     1471.67     50.16 o 
  19   3   3      544.30      589.39     39.14 o 
  21   3   3      146.21      142.99     31.13 o 
 -20   4   3       11.77       -9.12     24.76 o 
 -18   4   3       70.07       24.90     21.08 o 
 -16   4   3        0.21      -10.64     24.49 o 
 -14   4   3     1025.38      887.57     40.42 o 
 -12   4   3     1025.98     1121.51     77.71 o 
 -10   4   3      703.48      783.73     34.01 o 
  -8   4   3        2.85       28.75     24.63 o 
  -6   4   3      111.47      104.88     18.48 o 
  -4   4   3     2640.96     2534.35     39.34 o 
  -2   4   3     6626.79     6984.85     92.01 o 
   0   4   3     4405.27     4530.80     63.02 o 
   2   4   3      279.54      216.51     10.26 o 
   4   4   3      459.43      406.84     17.65 o 
   6   4   3     1019.90     1047.59     46.44 o 
   8   4   3       59.00       61.23     10.70 o 
  10   4   3       60.73       61.22     12.22 o 
  12   4   3      121.88      127.45     16.85 o 
  14   4   3      235.32      270.53     22.65 o 
  16   4   3      817.84      905.25     42.54 o 
  18   4   3      265.67      262.09     29.35 o 
  20   4   3       87.00       86.75     23.03 o 
 -19   5   3      226.62      216.04     30.31 o 
 -17   5   3      556.00      656.99     40.65 o 
 -15   5   3     1316.65     1470.75     58.58 o 
 -13   5   3     1875.85     1845.46     58.59 o 
 -11   5   3     1510.04     1535.71     51.62 o 
  -9   5   3      104.43      110.25     15.02 o 
  -7   5   3      425.52      359.84     17.24 o 
  -5   5   3       59.96       48.53     13.03 o 
  -3   5   3       11.20        6.65     13.93 o 
  -1   5   3     2250.05     2345.64     34.69 o 
   1   5   3     3842.64     3579.69     54.11 o 
   3   5   3     6355.04     6252.96     93.41 o 
   5   5   3     4476.62     4423.16     63.80 o 
   7   5   3     4125.56     4173.28     71.21 o 
   9   5   3     1598.44     1655.15     42.24 o 
  11   5   3      392.52      415.09     26.05 o 
  13   5   3      689.76      742.62     32.74 o 
  15   5   3      290.92      291.99     25.11 o 
  17   5   3      124.21      152.12     21.31 o 
  19   5   3        6.96       13.37     16.46 o 
 -16   6   3      941.09      905.39     44.25 o 
 -14   6   3     2004.06     1952.64     60.11 o 
 -12   6   3     2865.75     2917.59     64.03 o 
 -10   6   3     2079.91     1948.75     42.46 o 
  -8   6   3      584.79      662.21     32.13 o 
  -6   6   3      111.30      102.38     14.35 o 
  -4   6   3      664.99      677.24     23.27 o 
  -2   6   3     4239.74     4014.27     99.39 o 
   0   6   3     7273.61     6891.21     91.12 o 
   2   6   3     7128.42     7334.08    106.82 o 
   4   6   3     5167.38     5421.29     77.16 o 
   6   6   3     3287.76     3485.63     85.26 o 
   8   6   3     2265.86     2234.10     51.75 o 
  10   6   3     1814.62     1927.63     49.48 o 
  12   6   3     2115.29     2137.53     54.02 o 
  14   6   3     1376.70     1489.44     47.16 o 
  16   6   3      557.66      549.33     35.23 o 
 -13   7   3      337.05      310.69     34.27 o 
 -11   7   3      886.63      822.95     66.52 o 
  -9   7   3     1689.13     1714.89     59.88 o 
  -7   7   3     3207.42     3198.54     80.74 o 
  -5   7   3     3340.73     3283.43    127.01 o 
  -3   7   3     2786.97     2675.23     58.94 o 
  -1   7   3     1742.39     1750.69     65.85 o 
   1   7   3      975.62      830.65     33.22 o 
   3   7   3      972.94      994.31     35.64 o 
   5   7   3      981.27      993.01     35.90 o 
   7   7   3     1328.76     1289.39     40.05 o 
   9   7   3     1991.68     1918.31     51.00 o 
  11   7   3     1142.81     1117.43     40.61 o 
  13   7   3      602.93      633.81     40.09 o 
 -10   8   3      230.68      253.16     43.64 o 
  -8   8   3     1031.75     1120.34     51.52 o 
  -6   8   3     1644.35     1719.26     61.10 o 
  -4   8   3     1635.54     1595.22     57.28 o 
  -2   8   3      822.84      855.43     45.12 o 
   0   8   3        3.61       -9.09     17.65 o 
   2   8   3      133.98      137.08     22.69 o 
   4   8   3       14.73        5.96     15.75 o 
   6   8   3       46.03       36.06     18.21 o 
   8   8   3      216.54      219.74     28.84 o 
  10   8   3      173.15      171.87     27.17 o 
  -3   9   3        9.28      -11.88     30.61 o 
  -1   9   3        0.17       -4.74     30.68 o 
   1   9   3       62.92       50.47     34.13 o 
   3   9   3      191.33      253.25     31.95 o 
 -22   0   4      972.94      875.93     77.73 o 
 -20   0   4     1988.22     1907.06    106.39 o 
 -18   0   4     1324.03     1253.53     80.05 o 
 -16   0   4     1052.00     1120.45     71.33 o 
 -14   0   4      356.13      332.09     25.81 o 
 -12   0   4    12010.38    11886.75    216.46 o 
 -10   0   4    56042.52    55699.45    899.58 o 
  -8   0   4    85345.19    84830.58   1390.44 o 
  -6   0   4    57178.81    59537.31    955.30 o 
  -4   0   4     7186.24     6940.94     97.97 o 
  -2   0   4     4624.91     5370.66     93.51 o 
   0   0   4    12759.89    13434.35    176.06 o 
   2   0   4    57565.03    59965.40    815.81 o 
   4   0   4    11268.28    10037.58    168.04 o 
   6   0   4    15830.74    13734.68    285.75 o 
   8   0   4     5981.72     5540.43    105.00 o 
  10   0   4    10186.64     9710.71    175.41 o 
  12   0   4     3015.61     3098.11    106.51 o 
  14   0   4     9659.07     9768.81    185.02 o 
  16   0   4     3550.45     3509.74    129.38 o 
  18   0   4     4069.59     4330.08    157.38 o 
  20   0   4     3057.45     2966.62    131.83 o 
  22   0   4     1150.45     1149.94     86.91 o 
 -21   1   4      501.30      489.29     46.12 o 
 -19   1   4      696.93      744.84     50.22 o 
 -17   1   4      490.31      462.23     40.13 o 
 -15   1   4      855.75      838.50     60.02 o 
 -13   1   4     2417.22     2428.16     56.85 o 
 -11   1   4    12997.70    13186.25    166.13 o 
  -9   1   4    20803.31    21137.64    291.81 o 
  -7   1   4    18192.87    18894.20    198.10 o 
  -5   1   4    25537.20    25647.57    293.38 o 
  -3   1   4     1014.76     1194.69     18.98 o 
  -1   1   4    44426.79    43843.72    406.29 o 
   1   1   4     2852.83     2958.76     34.26 o 
   3   1   4       43.04       46.43      6.65 o 
   5   1   4     9464.75     9507.78    166.33 o 
   7   1   4     8342.92     8569.51    107.19 o 
   9   1   4     7582.32     7633.50    100.16 o 
  11   1   4     2006.57     2022.71     52.40 o 
  13   1   4     3570.28     3423.69     68.12 o 
  15   1   4     2349.05     2423.09     58.08 o 
  17   1   4     2635.47     2532.88     77.96 o 
  19   1   4     2049.58     1989.46     84.66 o 
  21   1   4      751.41      763.35     48.83 o 
 -22   2   4       15.91       60.76     26.92 o 
 -20   2   4        0.51       34.99     23.23 o 
 -18   2   4       45.96       92.88     20.42 o 
 -16   2   4      303.85      315.61     38.75 o 
 -14   2   4      577.66      554.66     36.60 o 
 -12   2   4       64.44       82.09     15.15 o 
 -10   2   4       96.54      141.23     25.03 o 
  -8   2   4     3271.18     3133.52     44.05 o 
  -6   2   4     1068.11     1008.16     20.08 o 
  -4   2   4       51.12       62.29      6.22 o 
  -2   2   4     5216.45     5618.01     65.48 o 
   0   2   4     4879.47     4778.90     56.23 o 
   2   2   4      616.47      704.96     20.75 o 
   4   2   4      482.14      502.21     13.13 o 
   6   2   4       11.84       21.08      6.18 o 
   8   2   4      863.57     1052.49     23.82 o 
  10   2   4      135.18      148.16     10.53 o 
  12   2   4        1.22      -10.19     11.68 o 
  14   2   4      100.00       93.20     15.89 o 
  16   2   4      367.38      296.45     25.29 o 
  18   2   4       44.13       45.71     19.93 o 
  20   2   4        7.81       16.88     26.11 o 
  22   2   4       16.63       30.37     24.19 o 
 -21   3   4       67.12       59.78     27.02 o 
 -19   3   4       76.02       72.18     24.77 o 
 -17   3   4      570.62      549.22     39.60 o 
 -15   3   4      375.98      414.40     31.32 o 
 -13   3   4     1810.50     1751.48     51.36 o 
 -11   3   4     3900.46     3816.95     77.95 o 
  -9   3   4     7110.64     6901.17     84.94 o 
  -7   3   4    11581.01    10714.88    133.19 o 
  -5   3   4    19012.99    18599.03    197.50 o 
  -3   3   4    11757.84    11955.35    131.23 o 
  -1   3   4       64.50       90.81     10.46 o 
   1   3   4     1437.17     1357.45     24.56 o 
   3   3   4      694.71      756.75     17.73 o 
   5   3   4        9.30       16.94      9.04 o 
   7   3   4     1621.93     1621.22     28.77 o 
   9   3   4      602.61      723.04     19.77 o 
  11   3   4     1814.00     1854.15     48.25 o 
  13   3   4     3411.37     3463.87     74.56 o 
  15   3   4     2024.08     2000.28     55.76 o 
  17   3   4     1363.73     1500.68     50.38 o 
  19   3   4      860.33      825.87     40.54 o 
  21   3   4      404.84      403.36     44.01 o 
 -20   4   4      178.80      152.95     32.94 o 
 -18   4   4      679.00      725.26     42.36 o 
 -16   4   4     2134.24     2107.51     70.79 o 
 -14   4   4     5649.73     5651.68    137.59 o 
 -12   4   4     6387.62     6092.26    114.40 o 
 -10   4   4     3902.13     3913.69     68.09 o 
  -8   4   4     3773.59     3731.34     63.50 o 
  -6   4   4    11013.56    10940.24    126.14 o 
  -4   4   4    17171.45    16950.11    184.32 o 
  -2   4   4    21759.54    21870.78    207.98 o 
   0   4   4    16931.05    16780.04    161.79 o 
   2   4   4     7241.93     7165.47     96.68 o 
   4   4   4      612.00      640.36     18.41 o 
   6   4   4       99.21      149.63     11.67 o 
   8   4   4      511.51      526.11     22.28 o 
  10   4   4     3388.72     3329.62     61.21 o 
  12   4   4    10152.44    10131.37    141.97 o 
  14   4   4     6655.45     6763.95    125.46 o 
  16   4   4     2929.64     2910.65     64.20 o 
  18   4   4     1182.30     1139.65     41.54 o 
  20   4   4      393.52      417.58     44.33 o 
 -19   5   4      424.28      392.03     54.97 o 
 -17   5   4      962.37      935.51     46.62 o 
 -15   5   4     1770.48     1678.46     58.28 o 
 -13   5   4     3008.85     3039.43     77.55 o 
 -11   5   4     2324.70     2202.51     62.01 o 
  -9   5   4     1852.60     1724.09     54.70 o 
  -7   5   4      634.76      700.49     35.17 o 
  -5   5   4     2616.84     2627.91     43.48 o 
  -3   5   4     7425.98     7578.77     92.86 o 
  -1   5   4    10924.77    10519.33    141.84 o 
   1   5   4    11924.66    11805.89    163.86 o 
   3   5   4     6886.29     6855.29     87.91 o 
   5   5   4      635.97      665.70     22.26 o 
   7   5   4      449.72      463.65     23.95 o 
   9   5   4     1588.76     1543.73     44.33 o 
  11   5   4     3850.01     3908.47     72.77 o 
  13   5   4     4055.23     4163.85    122.93 o 
  15   5   4     1758.77     1856.07     62.97 o 
  17   5   4      465.42      432.64     31.21 o 
 -16   6   4      119.24      124.41     25.45 o 
 -14   6   4       13.52       38.76     20.21 o 
 -12   6   4        4.19       19.35     18.30 o 
 -10   6   4        1.74       -5.74     12.08 o 
  -8   6   4      525.00      501.84     25.54 o 
  -6   6   4      137.21      114.68     16.05 o 
  -4   6   4       30.91       44.90     16.75 o 
  -2   6   4        4.97        2.65      9.20 o 
   0   6   4      323.41      294.39     18.72 o 
   2   6   4     2686.34     2517.99     55.12 o 
   4   6   4     3942.99     3851.79     70.12 o 
   6   6   4     2063.22     2081.39     48.60 o 
   8   6   4      283.85      286.65     22.56 o 
  10   6   4      406.68      395.85     29.15 o 
  12   6   4      151.82      147.36     20.23 o 
  14   6   4        0.54       20.35     14.88 o 
  16   6   4       13.17       18.23     15.70 o 
 -13   7   4      289.93      272.47     32.52 o 
 -11   7   4      561.52      644.41     42.23 o 
  -9   7   4      515.18      611.21     46.71 o 
  -7   7   4      621.09      694.24     40.38 o 
  -5   7   4      677.52      725.36     37.83 o 
  -3   7   4      749.17      821.33     36.66 o 
  -1   7   4     1038.26     1022.46     39.16 o 
   1   7   4      327.81      304.97     21.16 o 
   3   7   4       53.67       66.43     13.21 o 
   5   7   4      310.69      319.66     23.74 o 
   7   7   4      161.18      188.33     22.66 o 
   9   7   4        0.51       30.47     16.59 o 
  11   7   4      304.56      325.73     36.17 o 
  13   7   4      604.22      656.00     36.69 o 
 -10   8   4     1058.29     1067.99     54.13 o 
  -8   8   4     1430.60     1548.52     60.05 o 
  -6   8   4     1350.29     1339.85     54.63 o 
  -4   8   4     1055.26     1030.55     46.78 o 
  -2   8   4      635.82      688.90     39.65 o 
   0   8   4      448.01      492.69     42.32 o 
   2   8   4      519.21      470.54     38.62 o 
   4   8   4      739.99      710.59     38.79 o 
   6   8   4      986.17      972.79     45.00 o 
   8   8   4      967.62      985.31     46.97 o 
  10   8   4      465.11      445.57     38.43 o 
  -3   9   4      108.21       58.77     22.37 o 
  -1   9   4      150.98      102.74     23.69 o 
   1   9   4      487.94      524.68     41.01 o 
   3   9   4     1279.94     1327.85     55.96 o 
 -21   1   5      945.22      879.46     53.20 o 
 -19   1   5     1181.17     1249.97     59.42 o 
 -17   1   5     1556.68     1543.21     85.58 o 
 -15   1   5      395.60      407.52     27.05 o 
 -13   1   5       64.63       90.35     17.96 o 
 -11   1   5     4097.01     4102.71     64.73 o 
  -9   1   5     5280.34     5117.98     85.02 o 
  -7   1   5    17592.28    18049.40    190.66 o 
  -5   1   5     1546.69     1595.20     25.43 o 
  -3   1   5        8.21       11.76      3.14 o 
  -1   1   5     1480.68     1632.33     22.42 o 
   1   1   5    52899.98    54472.79    504.45 o 
   3   1   5    72273.08    74139.47    741.95 o 
   5   1   5    59343.25    60397.85    692.78 o 
   7   1   5    15317.47    14895.88    556.89 o 
   9   1   5        7.39       14.61      5.90 o 
  11   1   5      133.89      160.57     13.49 o 
  13   1   5      218.57      244.88     24.76 o 
  15   1   5     1364.37     1395.92     42.55 o 
  17   1   5      406.93      442.08     37.14 o 
  19   1   5     1150.35     1295.07     58.25 o 
  21   1   5      254.16      229.50     33.50 o 
 -22   2   5     1206.30     1165.32     63.08 o 
 -20   2   5     1328.94     1229.24     61.14 o 
 -18   2   5     2835.57     2845.35     73.33 o 
 -16   2   5     2730.78     2716.96     68.23 o 
 -14   2   5     2159.20     2104.35     68.51 o 
 -12   2   5     3751.43     3697.08     75.22 o 
 -10   2   5     4618.42     4823.83     72.13 o 
  -8   2   5     2739.34     2663.69     40.07 o 
  -6   2   5     7625.47     7897.41     91.35 o 
  -4   2   5    21322.23    20589.70    214.16 o 
  -2   2   5    18544.02    18929.05    196.49 o 
   0   2   5    42074.75    43298.73    483.01 o 
   2   2   5    41712.02    41481.64    378.93 o 
   4   2   5    42585.88    43776.92    441.44 o 
   6   2   5    25444.16    27055.19    278.26 o 
   8   2   5    18504.41    18301.23    194.63 o 
  10   2   5     2632.79     2574.58     44.44 o 
  12   2   5     1188.77     1244.76     44.66 o 
  14   2   5     1210.68     1204.65     39.76 o 
  16   2   5      715.12      702.39     33.28 o 
  18   2   5     1416.36     1445.58     76.80 o 
  20   2   5      910.68      908.39     52.66 o 
 -21   3   5      429.89      374.97     43.44 o 
 -19   3   5     1177.75     1069.88     46.93 o 
 -17   3   5     2495.75     2475.21    102.53 o 
 -15   3   5     3445.35     3319.01     77.88 o 
 -13   3   5     1934.13     1881.94     53.42 o 
 -11   3   5      538.86      642.06     33.45 o 
  -9   3   5      229.08      252.62     13.47 o 
  -7   3   5     4796.86     4995.22     65.43 o 
  -5   3   5    16535.66    17225.12    184.82 o 
  -3   3   5    24281.21    25271.86    262.36 o 
  -1   3   5    20643.04    19907.08    209.14 o 
   1   3   5     5043.44     4812.34     60.43 o 
   3   3   5     4974.09     5079.74     63.33 o 
   5   3   5     4077.05     4357.74     56.91 o 
   7   3   5    10398.19    10548.25    119.92 o 
   9   3   5     6227.37     6372.54     80.02 o 
  11   3   5     4308.27     4306.09     80.63 o 
  13   3   5     3182.13     3266.75     62.00 o 
  15   3   5     1249.35     1275.36     44.41 o 
  17   3   5      437.60      457.21     32.57 o 
  19   3   5      259.46      284.55     29.45 o 
  21   3   5      262.58      259.64     38.36 o 
 -20   4   5        5.62      -17.31     21.37 o 
 -18   4   5      159.65      156.59     25.72 o 
 -16   4   5      150.71      157.86     24.71 o 
 -14   4   5      409.46      367.02     30.92 o 
 -12   4   5      214.53      189.07     22.39 o 
 -10   4   5      212.33      221.96     18.82 o 
  -8   4   5      593.48      586.25     24.66 o 
  -6   4   5     1954.74     2028.54     47.14 o 
  -4   4   5     3368.01     3325.83     49.67 o 
  -2   4   5     1440.13     1562.45     26.00 o 
   0   4   5      145.17      192.51     13.79 o 
   2   4   5     2022.75     1941.69     46.77 o 
   4   4   5      114.23       78.23      8.73 o 
   6   4   5      112.43      100.43     10.05 o 
   8   4   5      493.97      561.85     20.98 o 
  10   4   5     1286.43     1402.23     38.17 o 
  12   4   5      952.51     1059.05     35.22 o 
  14   4   5      637.42      723.35     31.62 o 
  16   4   5      287.09      307.21     29.15 o 
  18   4   5       89.34       66.57     17.43 o 
  20   4   5        0.12       10.36     15.52 o 
 -17   5   5      489.25      533.25     41.00 o 
 -15   5   5      675.97      669.47     41.65 o 
 -13   5   5      250.43      276.09     28.64 o 
 -11   5   5        0.79      -10.56     10.75 o 
  -9   5   5      479.52      475.29     24.34 o 
  -7   5   5      540.88      537.50     24.08 o 
  -5   5   5     2408.24     2517.23     42.02 o 
  -3   5   5     5818.26     5635.83     85.14 o 
  -1   5   5     7425.94     7600.95     95.84 o 
   1   5   5     5358.69     5260.84     71.96 o 
   3   5   5     1533.02     1541.49     35.39 o 
   5   5   5     1274.12     1258.69     29.68 o 
   7   5   5     2279.20     2251.31     48.77 o 
   9   5   5     2056.07     2230.79     50.61 o 
  11   5   5      506.49      575.37     27.93 o 
  13   5   5       13.71       15.45     13.50 o 
  15   5   5       28.08       39.36     15.29 o 
  17   5   5        1.75        9.28     14.77 o 
 -16   6   5     1058.85      987.69     60.76 o 
 -14   6   5      925.30      895.59     65.56 o 
 -12   6   5      395.39      414.37     35.03 o 
 -10   6   5      255.76      278.43     29.93 o 
  -8   6   5     1028.04     1065.03     42.85 o 
  -6   6   5     2676.22     2513.27     53.48 o 
  -4   6   5     4918.23     4772.92    123.31 o 
  -2   6   5     5007.91     4813.49    152.39 o 
   0   6   5     5397.24     5395.00     88.10 o 
   2   6   5     4216.40     3975.26    130.32 o 
   4   6   5     3165.01     3137.33     54.07 o 
   6   6   5     3516.71     3661.22     68.00 o 
   8   6   5     2588.95     2554.44     55.91 o 
  10   6   5     1485.25     1433.08     42.65 o 
  12   6   5     1132.41     1127.01     39.06 o 
  14   6   5      604.62      631.61     34.80 o 
  16   6   5      344.05      375.02     35.47 o 
 -13   7   5      581.52      665.48     46.82 o 
 -11   7   5     1489.35     1461.67     57.28 o 
  -9   7   5     2526.64     2454.11     71.80 o 
  -7   7   5     2431.34     2224.06     70.88 o 
  -5   7   5     1431.59     1500.60     52.08 o 
  -3   7   5      569.14      570.14     24.42 o 
  -1   7   5      497.53      521.65     23.94 o 
   1   7   5     1579.84     1616.60     38.57 o 
   3   7   5     2509.73     2337.43     80.92 o 
   5   7   5     2224.73     2247.82     62.88 o 
   7   7   5      991.47      907.56     34.84 o 
   9   7   5      692.59      734.49     47.19 o 
  11   7   5      720.81      813.07     37.04 o 
  13   7   5      537.26      578.93     35.50 o 
 -10   8   5      898.21     1019.75     51.66 o 
  -8   8   5     1237.54     1255.60     54.61 o 
  -6   8   5      441.40      420.89     56.45 o 
  -4   8   5        3.68        6.39     17.78 o 
  -2   8   5       54.63       69.92     35.86 o 
   0   8   5       10.90       -8.11     12.74 o 
   2   8   5       36.22       43.59     17.62 o 
   4   8   5      228.70      251.04     49.80 o 
   6   8   5      228.06      253.37     29.44 o 
   8   8   5       61.65       33.95     23.96 o 
  10   8   5       29.13        4.39     19.05 o 
  -1   9   5      217.55      229.75     39.76 o 
   1   9   5      332.27      462.83     38.68 o 
 -22   0   6      198.93      153.03     45.62 o 
 -20   0   6      272.25      283.86     51.52 o 
 -18   0   6      689.37      712.59     62.32 o 
 -16   0   6     6948.28     7009.92    219.64 o 
 -14   0   6    10511.21    10509.08    269.19 o 
 -12   0   6    21561.45    21794.88    375.24 o 
 -10   0   6    21760.58    22210.20    377.21 o 
  -8   0   6    16604.87    15983.40    357.16 o 
  -6   0   6    10466.60    10048.91    142.64 o 
  -4   0   6     6107.12     5566.60    179.51 o 
  -2   0   6     4127.51     4384.60     65.55 o 
   0   0   6      640.65      925.97     19.00 o 
   2   0   6    78520.80    79491.41   1024.80 o 
   4   0   6    11195.41    11745.36    158.81 o 
   6   0   6    17043.25    16390.31    219.84 o 
   8   0   6     2399.00     1599.19     61.68 o 
  10   0   6     5938.91     6075.38    118.62 o 
  12   0   6    12751.85    12824.90    305.65 o 
  14   0   6    12369.90    12314.57    226.85 o 
  16   0   6     7930.87     7895.67    229.81 o 
  18   0   6     2536.45     2644.89    115.23 o 
  20   0   6     1046.94      966.79     73.71 o 
  22   0   6       69.65       69.49     37.13 o 
 -21   1   6      161.11      116.21     29.59 o 
 -19   1   6      248.47      269.78     33.77 o 
 -17   1   6     1209.58     1284.17     57.19 o 
 -15   1   6     3306.60     3176.89     71.54 o 
 -13   1   6    11063.77    10791.01    169.05 o 
 -11   1   6     8533.79     8797.67    119.21 o 
  -9   1   6     6584.86     6360.29     78.90 o 
  -7   1   6     3329.13     3276.98     62.67 o 
  -5   1   6     9138.34     9598.40    106.22 o 
  -3   1   6     5811.85     5571.71     58.24 o 
  -1   1   6     2254.65     2295.31     29.73 o 
   1   1   6    30818.11    32137.85    292.59 o 
   3   1   6     2480.03     2282.77     32.28 o 
   5   1   6     2913.25     2784.70     36.18 o 
   7   1   6     6547.11     6477.47    208.20 o 
   9   1   6     5246.32     5271.98     85.64 o 
  11   1   6     6412.28     6128.92     86.10 o 
  13   1   6     7134.51     6959.12    185.77 o 
  15   1   6     2395.57     2444.48     72.10 o 
  17   1   6     1639.82     1585.62     59.79 o 
  19   1   6     1131.44     1050.61     52.83 o 
  21   1   6      340.65      296.51     36.77 o 
 -20   2   6        6.06        2.30     19.68 o 
 -18   2   6       59.64       42.30     17.24 o 
 -16   2   6       52.08       33.78     15.73 o 
 -14   2   6      232.18      231.40     23.36 o 
 -12   2   6      343.56      329.73     24.26 o 
 -10   2   6     1061.81     1003.34     25.86 o 
  -8   2   6        3.46        7.45      5.75 o 
  -6   2   6      543.44      661.48     21.50 o 
  -4   2   6     7641.02     7793.65     98.21 o 
  -2   2   6     3384.77     3750.76     48.06 o 
   0   2   6      558.89      554.59     11.94 o 
   2   2   6        3.30       18.60      3.97 o 
   4   2   6      232.08      241.96      8.94 o 
   6   2   6       44.39       29.43      5.76 o 
   8   2   6     1159.99     1108.22     22.98 o 
  10   2   6      444.72      434.99     15.68 o 
  12   2   6      249.14      219.95     19.58 o 
  14   2   6      657.00      648.01     35.57 o 
  16   2   6        4.01        7.78     12.51 o 
  18   2   6        0.65       12.11     16.48 o 
  20   2   6       23.56       37.29     22.58 o 
 -21   3   6      188.95      176.34     33.54 o 
 -19   3   6      218.19      272.74     30.45 o 
 -17   3   6      926.68      876.42     51.37 o 
 -15   3   6     1217.42     1150.36     55.50 o 
 -13   3   6     1707.94     1829.64     53.02 o 
 -11   3   6     8001.96     7963.96    114.33 o 
  -9   3   6     8636.29     8413.14    102.13 o 
  -7   3   6     3989.81     4071.96     56.69 o 
  -5   3   6     1425.58     1421.21     30.94 o 
  -3   3   6      288.43      318.21     20.87 o 
  -1   3   6      100.80       83.52      7.93 o 
   1   3   6      168.77      208.98     10.89 o 
   3   3   6     1250.01     1303.22     30.43 o 
   5   3   6     1388.39     1340.46     25.62 o 
   7   3   6     2888.78     3038.02     45.24 o 
   9   3   6     5667.75     5587.09     88.65 o 
  11   3   6     2562.13     2499.93     50.05 o 
  13   3   6     3691.47     3711.75     67.48 o 
  15   3   6     2524.29     2572.56     55.91 o 
  17   3   6      834.04      829.03     37.14 o 
  19   3   6      304.17      294.62     25.83 o 
 -20   4   6      618.63      575.94     42.68 o 
 -18   4   6     1622.04     1544.75     58.23 o 
 -16   4   6     2107.59     1902.10     98.19 o 
 -14   4   6     2705.27     2525.39     68.00 o 
 -12   4   6     3168.61     3223.29     75.13 o 
 -10   4   6     5227.93     5229.51     84.86 o 
  -8   4   6     4753.80     4816.68     67.49 o 
  -6   4   6    15813.61    15417.35    171.88 o 
  -4   4   6    16679.35    16145.96    177.95 o 
  -2   4   6     8518.29     8734.49     97.43 o 
   0   4   6     1588.26     1632.40     30.70 o 
   2   4   6      849.32      885.67     23.75 o 
   4   4   6       74.18       98.16      9.70 o 
   6   4   6     7704.01     7615.36     93.93 o 
   8   4   6    19412.97    19002.94    208.05 o 
  10   4   6    11071.11    11378.28    172.41 o 
  12   4   6     4696.38     4628.43     79.94 o 
  14   4   6     2056.42     2027.71     50.02 o 
  16   4   6      732.81      728.99     32.47 o 
  18   4   6      793.20      780.08     43.55 o 
 -17   5   6     1025.98      970.87     47.67 o 
 -15   5   6      939.57      891.96     44.03 o 
 -13   5   6      882.23      834.29     39.95 o 
 -11   5   6      833.17      853.17     32.27 o 
  -9   5   6     1976.79     1916.81     46.02 o 
  -7   5   6     3404.69     3453.97     63.43 o 
  -5   5   6     7835.66     7627.04     97.63 o 
  -3   5   6    11571.36    11286.96    133.40 o 
  -1   5   6     6353.98     6081.88     83.94 o 
   1   5   6      257.76      280.72     16.58 o 
   3   5   6      139.83      129.39     12.17 o 
   5   5   6     2320.69     2355.43     42.57 o 
   7   5   6     6823.08     6695.48    112.69 o 
   9   5   6     8756.67     8794.44    126.70 o 
  11   5   6     2258.70     2274.91     52.57 o 
  13   5   6      411.20      416.28     27.44 o 
  15   5   6      203.63      186.68     21.63 o 
  17   5   6      394.60      350.24     35.07 o 
 -16   6   6       32.25       37.03     21.74 o 
 -14   6   6        0.45      -12.28     16.16 o 
 -12   6   6        9.08       -4.84     12.96 o 
 -10   6   6       30.39       32.13     14.00 o 
  -8   6   6      114.96      127.05     17.12 o 
  -6   6   6      239.49      278.16     21.38 o 
  -4   6   6       89.74      100.52     13.16 o 
  -2   6   6      961.55      927.93     34.45 o 
   0   6   6     2361.77     2390.86     45.76 o 
   2   6   6     2915.29     2866.27     51.08 o 
   4   6   6     2312.23     2322.07     45.22 o 
   6   6   6      703.97      736.00     30.10 o 
   8   6   6        6.46       26.63     14.42 o 
  10   6   6       97.66       90.07     19.10 o 
  12   6   6       27.73       31.46     14.95 o 
  14   6   6        4.75      -21.35     15.02 o 
  16   6   6       44.11       36.47     20.38 o 
 -13   7   6      207.37      241.47     31.43 o 
 -11   7   6      258.99      313.74     33.18 o 
  -9   7   6      279.53      323.04     31.61 o 
  -7   7   6      839.70      952.50     47.64 o 
  -5   7   6     1169.89     1183.81     37.78 o 
  -3   7   6      160.67      165.28     16.61 o 
  -1   7   6      179.54      168.73     16.83 o 
   1   7   6      338.36      370.03     27.31 o 
   3   7   6      176.82      179.69     17.14 o 
   5   7   6       19.30       31.89     13.74 o 
   7   7   6      558.35      565.30     29.84 o 
   9   7   6      673.98      767.12     41.75 o 
  11   7   6      766.30      865.17     65.31 o 
  13   7   6      509.99      508.35     39.50 o 
 -10   8   6      926.45      890.69     47.70 o 
  -8   8   6      873.07     1010.79     48.87 o 
  -6   8   6      413.05      421.20     52.01 o 
  -4   8   6      247.58      225.95     27.59 o 
  -2   8   6      382.79      372.42     36.99 o 
   0   8   6      924.82      951.38     37.39 o 
   2   8   6     1533.56     1409.22     52.06 o 
   4   8   6     1051.81     1063.52     46.87 o 
   6   8   6      358.80      318.33     31.60 o 
   8   8   6      179.92      247.71     39.14 o 
 -21   1   7      216.43      195.20     32.20 o 
 -19   1   7      360.72      363.34     39.13 o 
 -17   1   7      615.05      651.67     42.88 o 
 -15   1   7     1897.32     1984.96     59.53 o 
 -13   1   7      929.47     1051.37     41.92 o 
 -11   1   7     4487.50     4470.29     70.89 o 
  -9   1   7      852.32      870.92     22.21 o 
  -7   1   7     1343.81     1615.13     28.76 o 
  -5   1   7     2941.09     2888.80     40.33 o 
  -3   1   7    16063.57    15437.62    181.69 o 
  -1   1   7    38960.16    39171.53    421.90 o 
   1   1   7    74001.98    75179.98    763.75 o 
   3   1   7    30345.43    30987.44    312.43 o 
   5   1   7       11.18       31.28     12.17 o 
   7   1   7      141.75      152.98     10.46 o 
   9   1   7      546.66      576.35     16.79 o 
  11   1   7     1606.43     1668.92     40.29 o 
  13   1   7     2795.87     2902.59     58.95 o 
  15   1   7     3114.03     3183.15     69.74 o 
  17   1   7      248.68      320.27     32.65 o 
  19   1   7      380.60      450.05     40.28 o 
  21   1   7      304.86      331.42     55.18 o 
 -20   2   7      843.44      803.91     51.48 o 
 -18   2   7     1000.84      978.86     42.30 o 
 -16   2   7     1559.90     1511.32     79.01 o 
 -14   2   7     1259.53     1234.41     42.34 o 
 -12   2   7     3554.61     3554.98    112.08 o 
 -10   2   7     7244.83     7221.44     90.51 o 
  -8   2   7     6625.28     6257.83     78.61 o 
  -6   2   7     6445.60     6337.42     77.62 o 
  -4   2   7    24580.58    25102.00    260.46 o 
  -2   2   7    31209.57    30973.38    285.62 o 
   0   2   7    54913.94    56431.51    514.64 o 
   2   2   7    41070.96    43907.07    438.48 o 
   4   2   7     9921.69     9848.43    118.27 o 
   6   2   7     3105.17     2716.44     38.19 o 
   8   2   7     1753.97     1871.66     31.77 o 
  10   2   7     2401.71     2457.52     39.95 o 
  12   2   7     1974.08     1951.47     42.26 o 
  14   2   7     2389.18     2335.68     49.71 o 
  16   2   7      942.15     1013.75     38.50 o 
  18   2   7     1288.87     1291.80     77.94 o 
  20   2   7     1272.61     1330.90     89.02 o 
 -19   3   7      887.08      895.59     44.22 o 
 -17   3   7      573.57      509.72     36.63 o 
 -15   3   7      661.51      611.22     44.04 o 
 -13   3   7      836.04      865.06     38.75 o 
 -11   3   7     2002.18     2164.73     47.68 o 
  -9   3   7     5704.08     5579.92     74.48 o 
  -7   3   7    10089.84    10089.98    117.97 o 
  -5   3   7    17806.30    17778.30    192.04 o 
  -3   3   7     6896.19     6972.44     84.22 o 
  -1   3   7     5301.29     5660.32     70.25 o 
   1   3   7     3001.86     2957.11     42.52 o 
   3   3   7     5675.17     5480.09    123.99 o 
   5   3   7     8238.35     8149.47     85.08 o 
   7   3   7    13017.82    13203.17    147.48 o 
   9   3   7     6358.54     6387.33     81.53 o 
  11   3   7     1170.58     1238.49     34.35 o 
  13   3   7      216.50      262.10     22.97 o 
  15   3   7      224.86      233.10     23.10 o 
  17   3   7      846.17      903.90     43.01 o 
  19   3   7      810.15      859.01     42.75 o 
 -18   4   7       56.11       65.10     26.18 o 
 -16   4   7        9.60       22.12     17.36 o 
 -14   4   7      165.72      157.09     23.28 o 
 -12   4   7      596.12      578.47     27.99 o 
 -10   4   7     1508.40     1572.30     40.88 o 
  -8   4   7     1383.55     1338.79     30.39 o 
  -6   4   7        1.14       33.15      8.83 o 
  -4   4   7       15.55       39.76      8.72 o 
  -2   4   7      171.51      159.39      9.84 o 
   0   4   7       14.44       40.39      7.53 o 
   2   4   7      183.23      207.42     29.47 o 
   4   4   7       37.32       41.24      8.51 o 
   6   4   7      890.23      856.20     23.86 o 
   8   4   7     1486.33     1550.96     51.44 o 
  10   4   7     3106.54     3086.37     59.38 o 
  12   4   7      692.68      733.89     32.65 o 
  14   4   7        4.38       -2.48     12.93 o 
  16   4   7        0.21       -8.35     13.32 o 
  18   4   7       18.47       19.75     17.75 o 
 -17   5   7       86.19       95.00     24.28 o 
 -15   5   7        4.01       -7.54     16.90 o 
 -13   5   7        0.80        0.20     14.90 o 
 -11   5   7       56.98       52.55     14.57 o 
  -9   5   7      621.75      662.82     28.36 o 
  -7   5   7      939.43      993.05     32.40 o 
  -5   5   7     4384.74     4357.06     64.96 o 
  -3   5   7     6267.66     5992.72     80.99 o 
  -1   5   7     3532.59     3317.10     52.70 o 
   1   5   7     1708.93     1679.76     34.80 o 
   3   5   7     1220.18     1212.18     33.26 o 
   5   5   7     1016.11     1060.61     28.34 o 
   7   5   7     1110.05     1125.72     34.59 o 
   9   5   7      442.91      428.78     28.32 o 
  11   5   7       38.96       29.71     12.77 o 
  13   5   7       47.59       18.47     15.18 o 
  15   5   7       18.02       20.34     15.96 o 
  17   5   7       94.20      106.28     23.62 o 
 -16   6   7      292.62      313.60     34.93 o 
 -14   6   7      202.97      188.44     27.75 o 
 -12   6   7      687.25      634.45     38.88 o 
 -10   6   7     1136.42     1077.09     41.40 o 
  -8   6   7     2612.64     2702.19     58.40 o 
  -6   6   7     4074.49     4237.24     75.76 o 
  -4   6   7     4218.66     3935.98     71.30 o 
  -2   6   7     3976.53     3998.07     70.58 o 
   0   6   7     2920.85     2738.24     54.67 o 
   2   6   7     2790.40     2822.89     55.50 o 
   4   6   7     2647.85     2719.95     54.50 o 
   6   6   7     2491.59     2381.72     55.37 o 
   8   6   7     2506.01     2529.95     56.08 o 
  10   6   7      733.69      743.38     36.01 o 
  12   6   7      289.72      318.03     29.77 o 
  14   6   7      233.80      220.95     28.38 o 
  16   6   7      230.31      242.66     30.57 o 
 -13   7   7      947.74     1030.13     52.01 o 
 -11   7   7     1140.37     1085.01     49.78 o 
  -9   7   7     1007.25      940.76     44.14 o 
  -7   7   7      659.15      608.79     51.91 o 
  -5   7   7      475.99      427.87     32.95 o 
  -3   7   7     1061.38     1067.29     42.14 o 
  -1   7   7     1736.21     1717.00     42.55 o 
   1   7   7     1996.73     1983.57     43.59 o 
   3   7   7     2124.93     1982.65     43.69 o 
   5   7   7     1044.29     1087.99     36.87 o 
   7   7   7      452.26      460.94     28.31 o 
   9   7   7      535.62      519.19     37.64 o 
  11   7   7     1188.67     1186.36     50.90 o 
  13   7   7     1192.60     1263.19     54.58 o 
  -8   8   7       32.52       10.47     30.90 o 
  -6   8   7       20.58       12.01     18.56 o 
  -4   8   7       37.02       49.26     19.05 o 
  -2   8   7       64.37       56.14     19.72 o 
   0   8   7      290.79      331.96     26.91 o 
   2   8   7      237.71      271.76     28.74 o 
   4   8   7       53.72       41.64     19.40 o 
   6   8   7        3.27        5.55     21.69 o 
   8   8   7       70.84       27.30     19.23 o 
 -22   0   8      189.86      210.48     52.89 o 
 -20   0   8     1494.77     1339.60     90.81 o 
 -18   0   8     4226.63     4047.64    159.83 o 
 -16   0   8    10407.33     9827.49    285.56 o 
 -14   0   8     6678.50     6549.18    208.24 o 
 -12   0   8     3443.39     3347.33    104.55 o 
 -10   0   8     7115.41     6680.66    178.85 o 
  -8   0   8     1718.89     1816.77     64.46 o 
  -6   0   8    12165.08    13228.72    185.37 o 
  -4   0   8     3381.02     3505.85     59.19 o 
  -2   0   8    21097.96    20316.32    269.05 o 
   0   0   8     4493.40     4629.11     69.30 o 
   2   0   8    12498.72    13497.10    181.00 o 
   4   0   8    16573.38    16461.29    219.97 o 
   6   0   8    10221.38    10635.88    191.45 o 
   8   0   8    14480.84    13996.94    249.71 o 
  10   0   8    12335.76    11761.80    205.30 o 
  12   0   8    16658.15    16374.36    287.01 o 
  14   0   8    11370.44    11732.41    219.18 o 
  16   0   8     2454.51     2366.45    100.40 o 
  18   0   8        6.62      -17.14     19.60 o 
  20   0   8        3.07      -18.09     24.48 o 
 -21   1   8      600.44      617.72     60.20 o 
 -19   1   8     1181.57     1035.69     54.87 o 
 -17   1   8     3076.13     2876.33     89.58 o 
 -15   1   8     2152.02     2005.64     72.14 o 
 -13   1   8     2357.40     2339.13     52.52 o 
 -11   1   8     5860.68     5961.99     88.98 o 
  -9   1   8     3640.08     3656.65     53.30 o 
  -7   1   8     1865.14     1833.07     32.02 o 
  -5   1   8     4273.97     4073.84     69.28 o 
  -3   1   8     5727.20     5977.39     70.20 o 
  -1   1   8     5637.91     5343.56     56.55 o 
   1   1   8    13775.37    13774.58    145.49 o 
   3   1   8     3782.54     3665.68     46.65 o 
   5   1   8     4580.03     4826.82     52.79 o 
   7   1   8     7890.96     7682.62    135.96 o 
   9   1   8    12304.39    12045.10    122.07 o 
  11   1   8     4251.15     4334.77     60.14 o 
  13   1   8     4907.56     4911.97     87.77 o 
  15   1   8     2624.16     2633.22     61.74 o 
  17   1   8      110.06      130.37     23.12 o 
  19   1   8      128.24      112.02     36.36 o 
  21   1   8       50.48       21.59     31.03 o 
 -20   2   8       67.84       70.12     35.09 o 
 -18   2   8        1.68       22.07     20.41 o 
 -16   2   8       98.92      156.86     21.89 o 
 -14   2   8       95.28      118.72     18.05 o 
 -12   2   8        8.88       31.45     12.45 o 
 -10   2   8      462.39      435.28     20.04 o 
  -8   2   8     1280.92     1308.56     27.85 o 
  -6   2   8     1185.15     1149.24     24.79 o 
  -4   2   8      343.46      421.02     15.05 o 
  -2   2   8     1145.10     1338.43     21.45 o 
   0   2   8       37.75       30.33      5.06 o 
   2   2   8     5068.34     5287.82    105.90 o 
   4   2   8     2678.06     2476.86     31.64 o 
   6   2   8     1348.08     1320.15     39.61 o 
   8   2   8     1324.57     1293.18     25.40 o 
  10   2   8      180.01      183.65     12.36 o 
  12   2   8     1027.31     1033.16     30.49 o 
  14   2   8      181.75      177.03     17.13 o 
  16   2   8       57.79       47.76     15.68 o 
  18   2   8      526.00      608.30     44.94 o 
  20   2   8       45.76       88.27     26.24 o 
 -19   3   8      288.84      339.54     32.48 o 
 -17   3   8      976.57     1001.98     43.83 o 
 -15   3   8     2850.68     2941.05     92.09 o 
 -13   3   8     2470.85     2551.22     78.85 o 
 -11   3   8     1816.93     1823.51     43.51 o 
  -9   3   8     1357.84     1389.74     30.49 o 
  -7   3   8      608.29      579.93     19.46 o 
  -5   3   8      363.10      371.28     15.85 o 
  -3   3   8      674.00      641.90     18.05 o 
  -1   3   8       23.38       18.47      6.09 o 
   1   3   8     1852.42     1800.21     30.86 o 
   3   3   8     4034.71     4295.02     48.97 o 
   5   3   8     3798.03     3665.82     44.73 o 
   7   3   8     5291.12     5345.44     62.07 o 
   9   3   8     5778.32     5703.83     75.21 o 
  11   3   8     4836.14     4865.46     78.50 o 
  13   3   8     2073.09     2139.22     48.12 o 
  15   3   8      457.62      477.19     42.25 o 
  17   3   8      115.88      112.04     21.36 o 
  19   3   8       56.49       59.31     20.19 o 
 -18   4   8      874.43      874.47     56.77 o 
 -16   4   8      922.14      889.30     42.10 o 
 -14   4   8     2317.95     2402.49    103.03 o 
 -12   4   8     4225.88     4225.24     77.27 o 
 -10   4   8     7793.81     7690.37    113.92 o 
  -8   4   8     6510.69     6298.08     84.44 o 
  -6   4   8     3572.85     3600.22     55.07 o 
  -4   4   8     2006.41     2016.36     36.93 o 
  -2   4   8      226.89      249.76     14.44 o 
   0   4   8      546.38      573.16     18.49 o 
   2   4   8     8544.63     8507.83    102.62 o 
   4   4   8    14105.55    13218.68    272.21 o 
   6   4   8    16041.04    15988.79    178.24 o 
   8   4   8    11054.08    11024.86    151.37 o 
  10   4   8     3150.57     3138.20     59.67 o 
  12   4   8     1290.48     1250.86     36.84 o 
  14   4   8      906.36      883.44     39.07 o 
  16   4   8     1052.23     1006.75     43.40 o 
  18   4   8      891.67      785.13     42.43 o 
 -17   5   8      307.38      280.06     32.09 o 
 -15   5   8      295.92      283.32     30.38 o 
 -13   5   8      930.41      840.90     34.52 o 
 -11   5   8     2173.30     2117.77     51.99 o 
  -9   5   8     5945.77     5619.09     92.27 o 
  -7   5   8     6783.77     6461.25    106.82 o 
  -5   5   8     1736.10     1762.03     37.37 o 
  -3   5   8      290.12      319.23     18.11 o 
  -1   5   8      350.15      405.52     19.75 o 
   1   5   8     3951.55     3821.47     58.74 o 
   3   5   8     8474.10     8180.46    114.91 o 
   5   5   8     7933.90     7949.50    101.70 o 
   7   5   8     2302.64     2409.22     51.28 o 
   9   5   8      718.72      668.14     27.66 o 
  11   5   8      634.69      547.01     46.67 o 
  13   5   8      490.70      486.67     33.24 o 
  15   5   8      731.88      809.29     41.12 o 
  17   5   8      900.06      970.25     46.98 o 
 -16   6   8       47.82        5.97     20.11 o 
 -14   6   8       44.87       37.50     20.23 o 
 -12   6   8        0.82       16.02     13.80 o 
 -10   6   8       11.28       36.24     14.13 o 
  -8   6   8      232.77      237.93     21.69 o 
  -6   6   8     1309.98     1302.39     50.27 o 
  -4   6   8     1615.10     1588.12     37.69 o 
  -2   6   8     1386.81     1402.32     34.86 o 
   0   6   8     1288.82     1284.54     32.96 o 
   2   6   8     1101.54     1115.32     30.94 o 
   4   6   8      161.47      177.16     15.73 o 
   6   6   8       51.73       60.38     16.82 o 
   8   6   8      391.36      404.73     30.98 o 
  10   6   8       62.72       35.31     16.67 o 
  12   6   8      116.74       89.89     20.88 o 
  14   6   8      179.28      142.03     24.73 o 
 -13   7   8      118.23      173.63     28.43 o 
 -11   7   8      431.49      467.99     31.49 o 
  -9   7   8      353.65      410.73     31.11 o 
  -7   7   8       76.32      112.06     17.55 o 
  -5   7   8        2.17        8.10     12.42 o 
  -3   7   8      124.00      151.98     18.66 o 
  -1   7   8      260.29      270.30     23.79 o 
   1   7   8        7.97       11.97     10.98 o 
   3   7   8      385.90      401.48     26.07 o 
   5   7   8     1199.87     1315.25     48.88 o 
   7   7   8     1727.66     1774.01     57.82 o 
   9   7   8      757.32      760.93     40.49 o 
  11   7   8       91.96      102.80     23.40 o 
  -8   8   8      300.50      301.68     32.17 o 
  -6   8   8      342.19      346.31     33.37 o 
  -4   8   8      578.95      552.97     39.19 o 
  -2   8   8     1045.44      984.82     44.43 o 
   0   8   8      936.24      960.16     50.56 o 
   2   8   8      543.83      560.03     48.66 o 
   4   8   8      339.89      322.69     31.22 o 
   6   8   8      321.01      347.55     33.10 o 
   8   8   8      500.91      485.45     38.36 o 
 -21   1   9       68.57       83.83     26.48 o 
 -19   1   9      531.86      525.47     46.15 o 
 -17   1   9     1258.20     1310.13     59.82 o 
 -15   1   9     2217.54     2159.93     58.83 o 
 -13   1   9      119.61      120.21     14.25 o 
 -11   1   9      180.20      214.75     14.80 o 
  -9   1   9     1266.44     1142.78     26.42 o 
  -7   1   9    10810.51    10642.58    110.37 o 
  -5   1   9    41369.23    41783.37    384.74 o 
  -3   1   9    32724.23    33440.29    308.71 o 
  -1   1   9     7690.10     7564.46     77.38 o 
   1   1   9       76.50       96.15     10.32 o 
   3   1   9      429.75      541.75     14.88 o 
   5   1   9       50.69       32.86      4.64 o 
   7   1   9     3232.91     3166.49     44.37 o 
   9   1   9     1969.31     1918.65     30.46 o 
  11   1   9     1768.24     1744.22     30.56 o 
  13   1   9     1556.42     1565.38     37.78 o 
  15   1   9     1645.41     1557.70     52.68 o 
  17   1   9      569.91      572.00     93.76 o 
  19   1   9      483.06      546.68     45.35 o 
  21   1   9      536.55      510.99     67.18 o 
 -20   2   9      541.42      566.78     50.33 o 
 -18   2   9      722.73      635.02     44.04 o 
 -16   2   9     1883.61     1790.47     56.01 o 
 -14   2   9     1484.44     1413.79     47.11 o 
 -12   2   9     2866.70     2816.66     56.38 o 
 -10   2   9     5682.50     5865.61     78.90 o 
  -8   2   9    11595.48    12042.64    138.34 o 
  -6   2   9    17185.97    17348.87    188.50 o 
  -4   2   9    30897.23    30463.96    284.56 o 
  -2   2   9    24668.07    24480.67    279.13 o 
   0   2   9    10324.15     9806.73    122.09 o 
   2   2   9     8808.99     8297.41     84.38 o 
   4   2   9     1522.67     1495.17     22.33 o 
   6   2   9     1879.90     2115.08     32.54 o 
   8   2   9     2411.44     2463.78     35.05 o 
  10   2   9     2768.18     2718.08     50.93 o 
  12   2   9     2153.90     2196.66     99.78 o 
  14   2   9     3383.23     3427.23     75.68 o 
  16   2   9     1775.21     1740.58     53.30 o 
  18   2   9     1639.92     1726.23     68.96 o 
  20   2   9     1395.38     1494.59    130.85 o 
 -19   3   9      207.35      199.98     27.67 o 
 -17   3   9      338.74      362.14     31.97 o 
 -15   3   9      771.65      747.69     37.98 o 
 -13   3   9     3672.86     3485.56     67.76 o 
 -11   3   9     4944.02     4906.45     81.83 o 
  -9   3   9     5425.31     5452.83     75.27 o 
  -7   3   9     2725.38     2699.02     44.66 o 
  -5   3   9     5448.58     5522.56     72.59 o 
  -3   3   9     4751.98     4994.91     66.07 o 
  -1   3   9     5734.55     5891.78     74.03 o 
   1   3   9     5727.36     5447.69     60.20 o 
   3   3   9     8445.15     8294.36     86.12 o 
   5   3   9     6958.35     6901.71     80.81 o 
   7   3   9     3538.34     3560.87     45.95 o 
   9   3   9     1588.78     1742.20     30.25 o 
  11   3   9        8.16       24.71     14.29 o 
  13   3   9      637.85      650.86     32.42 o 
  15   3   9     1182.27     1165.16     44.65 o 
  17   3   9     2324.32     2302.08     66.40 o 
  19   3   9     1122.93     1156.40     51.94 o 
 -18   4   9       59.45       40.45     19.66 o 
 -16   4   9      122.53      130.41     28.76 o 
 -14   4   9      237.85      234.01     26.40 o 
 -12   4   9      605.47      691.07     30.83 o 
 -10   4   9      114.28      136.53     16.99 o 
  -8   4   9      239.58      315.82     30.75 o 
  -6   4   9      193.75      202.12     14.50 o 
  -4   4   9      494.44      447.14     18.12 o 
  -2   4   9       44.70       28.28      8.07 o 
   0   4   9       53.31       68.41     10.13 o 
   2   4   9     1138.12     1153.72     27.51 o 
   4   4   9     3269.41     3216.46     55.80 o 
   6   4   9     3026.32     3019.83     48.72 o 
   8   4   9      472.96      541.58     21.34 o 
  10   4   9       21.41       24.15     13.66 o 
  12   4   9       18.06       12.99     13.88 o 
  14   4   9       22.49       26.23     18.00 o 
  16   4   9       50.78       43.99     19.81 o 
  18   4   9       62.21       92.74     22.16 o 
 -17   5   9        1.10        9.38     18.89 o 
 -15   5   9        0.68       -6.67     15.67 o 
 -13   5   9      228.20      290.81     25.11 o 
 -11   5   9     1299.12     1333.11     41.25 o 
  -9   5   9     3366.54     3241.53     66.54 o 
  -7   5   9     1594.70     1559.74     41.31 o 
  -5   5   9     1161.50     1158.55     29.95 o 
  -3   5   9     1507.97     1477.49     33.66 o 
  -1   5   9     1734.66     1743.53     37.14 o 
   1   5   9     2495.91     2502.36     45.46 o 
   3   5   9      646.33      650.12     23.74 o 
   5   5   9       62.84       70.26     11.79 o 
   7   5   9       44.99       43.47     14.83 o 
   9   5   9       28.70       27.11     14.61 o 
  11   5   9        4.20       19.16     16.94 o 
  13   5   9       85.03      106.37     20.62 o 
  15   5   9      496.04      587.35     38.93 o 
  17   5   9      514.28      513.59     42.65 o 
 -14   6   9      466.37      451.48     37.91 o 
 -12   6   9     1054.22     1053.75     39.73 o 
 -10   6   9     2051.44     2055.60     53.08 o 
  -8   6   9     2427.93     2321.97     54.89 o 
  -6   6   9     3152.63     3361.76     66.23 o 
  -4   6   9     2655.32     2694.14     51.25 o 
  -2   6   9     1583.40     1609.96     37.79 o 
   0   6   9     2157.57     2221.02     44.83 o 
   2   6   9     2651.43     2544.86     48.28 o 
   4   6   9     2534.76     2462.95     54.67 o 
   6   6   9     1431.70     1417.58     47.84 o 
   8   6   9      538.95      557.81     53.82 o 
  10   6   9      173.81      145.91     22.47 o 
  12   6   9       98.98       93.04     20.52 o 
  14   6   9      558.99      645.63     44.16 o 
 -11   7   9      210.46      218.71     24.07 o 
  -9   7   9      441.17      460.69     30.33 o 
  -7   7   9      895.22      908.81     35.65 o 
  -5   7   9     1385.18     1391.52     42.08 o 
  -3   7   9     1476.19     1498.87     43.42 o 
  -1   7   9     1327.62     1269.97     38.70 o 
   1   7   9      820.56      768.12     36.44 o 
   3   7   9      726.09      678.49     45.92 o 
   5   7   9     1166.31     1161.27     47.01 o 
   7   7   9     1258.20     1220.46     82.64 o 
   9   7   9     1110.44     1180.81     61.78 o 
  11   7   9      978.71     1067.93     49.20 o 
  -6   8   9       84.11       92.90     25.35 o 
  -4   8   9      164.66      190.31     26.18 o 
  -2   8   9      126.18      107.59     28.08 o 
   0   8   9       62.35       37.09     15.50 o 
   2   8   9        7.83      -10.25     16.10 o 
   4   8   9       70.78       88.73     21.86 o 
   6   8   9      419.44      391.73     34.88 o 
 -20   0  10     1408.06     1169.58     86.61 o 
 -18   0  10     2479.29     2497.48    121.47 o 
 -16   0  10     3168.69     3182.94    134.03 o 
 -14   0  10     4338.44     4363.90    108.01 o 
 -12   0  10      268.54      300.03     27.47 o 
 -10   0  10     1890.79     1909.38     58.76 o 
  -8   0  10     2771.19     2693.50     55.93 o 
  -6   0  10    14323.62    13968.68    244.32 o 
  -4   0  10    19249.00    18972.64    257.31 o 
  -2   0  10     7399.11     7421.03    128.39 o 
   0   0  10     4691.37     4677.09     72.46 o 
   2   0  10     6214.90     6274.90     92.06 o 
   4   0  10    13015.74    13661.90    186.71 o 
   6   0  10    26119.21    25688.42    506.16 o 
   8   0  10    33602.48    33957.16    447.82 o 
  10   0  10    12392.67    12144.17    196.32 o 
  12   0  10     3238.20     3229.43     65.60 o 
  14   0  10       27.74       20.67     11.36 o 
  16   0  10        2.70       -1.69     20.52 o 
  18   0  10       48.53       45.49     31.96 o 
  20   0  10      887.09      949.26     78.42 o 
 -21   1  10      790.63      715.23     74.84 o 
 -19   1  10      777.17      715.42     48.72 o 
 -17   1  10     1167.73     1088.81     54.23 o 
 -15   1  10     1460.68     1520.08     49.40 o 
 -13   1  10     1000.93     1001.25     31.86 o 
 -11   1  10     1880.98     1898.95     37.83 o 
  -9   1  10     3796.99     3840.09     57.24 o 
  -7   1  10     2605.60     2559.07     41.54 o 
  -5   1  10     2768.62     3137.60     45.77 o 
  -3   1  10     5550.73     5509.58     61.35 o 
  -1   1  10      361.97      411.85     11.05 o 
   1   1  10    13659.20    13909.71    149.31 o 
   3   1  10    14541.13    14729.52    157.83 o 
   5   1  10     6056.30     5408.52     67.31 o 
   7   1  10     8288.85     8183.34     86.21 o 
   9   1  10     6690.55     6900.83     76.90 o 
  11   1  10     4778.56     4682.04     59.12 o 
  13   1  10      353.95      366.97     31.54 o 
  15   1  10      171.04      234.63     25.45 o 
  17   1  10       21.59       49.28     21.55 o 
  19   1  10      240.24      263.55     35.10 o 
 -20   2  10        0.25        3.48     21.87 o 
 -18   2  10       50.69       41.67     22.24 o 
 -16   2  10       91.64       89.29     20.56 o 
 -14   2  10      288.92      289.80     26.34 o 
 -12   2  10      908.12      868.81     30.32 o 
 -10   2  10      441.39      528.49     20.95 o 
  -8   2  10      543.08      572.38     20.92 o 
  -6   2  10      119.02      142.42     13.50 o 
  -4   2  10       43.30       45.37      6.82 o 
  -2   2  10      134.35      149.80      9.29 o 
   0   2  10     4462.17     4395.69     50.27 o 
   2   2  10      651.17      662.67     17.18 o 
   4   2  10        6.23        6.82      7.43 o 
   6   2  10      178.55      200.59     21.66 o 
   8   2  10     1161.58     1052.91     24.50 o 
  10   2  10        0.41       -0.07     11.26 o 
  12   2  10      154.76      161.83     15.96 o 
  14   2  10      125.48      137.99     20.11 o 
  16   2  10       96.28      135.87     21.10 o 
  18   2  10      376.86      414.94     42.48 o 
  20   2  10       31.60       75.22     36.87 o 
 -19   3  10      574.05      616.94     42.83 o 
 -17   3  10      886.61      867.22     42.82 o 
 -15   3  10     1215.36     1223.69     47.74 o 
 -13   3  10      430.75      505.35     32.70 o 
 -11   3  10      576.83      630.50     27.48 o 
  -9   3  10      129.67      141.46     13.25 o 
  -7   3  10      146.61      159.26     13.03 o 
  -5   3  10      448.57      456.74     17.72 o 
  -3   3  10     1424.14     1443.94     29.17 o 
  -1   3  10     3558.77     3601.31     51.51 o 
   1   3  10     2089.93     2114.31     36.64 o 
   3   3  10     5737.81     5506.05    125.31 o 
   5   3  10     7310.67     7115.15    111.62 o 
   7   3  10     6405.18     6431.18    141.49 o 
   9   3  10     3712.11     3792.67     67.82 o 
  11   3  10      504.74      474.93     29.26 o 
  13   3  10      369.22      369.32     29.17 o 
  15   3  10      100.25      107.05     20.66 o 
  17   3  10        3.72       50.66     29.84 o 
  19   3  10       11.24        8.50     16.75 o 
 -18   4  10      571.39      552.64     41.43 o 
 -16   4  10     1378.40     1384.58     67.13 o 
 -14   4  10     2491.43     2382.90     57.90 o 
 -12   4  10     4740.46     4868.34     86.49 o 
 -10   4  10     3447.84     3283.41     64.35 o 
  -8   4  10      265.89      268.64     17.53 o 
  -6   4  10      392.64      371.87     18.41 o 
  -4   4  10      978.62      953.45     30.40 o 
  -2   4  10     7558.55     7421.66     93.98 o 
   0   4  10    14782.53    14348.63    162.11 o 
   2   4  10    14875.55    14516.81    163.59 o 
   4   4  10     8993.66     8984.75    125.18 o 
   6   4  10     2845.24     2853.18     55.17 o 
   8   4  10     3555.73     3400.13     62.42 o 
  10   4  10     1901.80     1854.75     71.71 o 
  12   4  10     1199.92     1248.90     45.02 o 
  14   4  10     1636.69     1658.54     55.06 o 
  16   4  10      667.58      606.25     39.14 o 
  18   4  10      233.54      233.74     29.79 o 
 -17   5  10      371.26      331.22     35.45 o 
 -15   5  10      959.29      977.82     47.23 o 
 -13   5  10     2144.79     2110.21     54.90 o 
 -11   5  10     2886.35     2817.76     62.17 o 
  -9   5  10      946.87      892.80     33.48 o 
  -7   5  10      512.11      484.17     25.70 o 
  -5   5  10      329.37      347.52     19.47 o 
  -3   5  10     2800.33     2715.82     48.76 o 
  -1   5  10     7898.64     7778.86    100.46 o 
   1   5  10     5905.33     5851.36     80.96 o 
   3   5  10     2373.51     2391.73     51.55 o 
   5   5  10      988.27      920.95     31.11 o 
   7   5  10      583.41      536.01     34.17 o 
   9   5  10      805.11      824.91     36.91 o 
  11   5  10     1234.63     1183.80     59.46 o 
  13   5  10     1390.26     1509.53     63.99 o 
  15   5  10      922.34      946.68     46.13 o 
 -14   6  10      101.55       84.72     19.21 o 
 -12   6  10       71.07      103.43     30.82 o 
 -10   6  10      188.65      203.39     22.06 o 
  -8   6  10      438.64      477.78     29.30 o 
  -6   6  10     1365.86     1385.81     40.89 o 
  -4   6  10     1762.60     1729.20     41.57 o 
  -2   6  10     1051.38     1062.61     30.96 o 
   0   6  10        0.40        9.70     10.35 o 
   2   6  10      398.52      346.10     23.87 o 
   4   6  10      123.17       73.16     14.05 o 
   6   6  10        1.66        2.52     14.00 o 
   8   6  10      148.33      151.84     22.73 o 
  10   6  10       83.27       93.89     24.55 o 
  12   6  10      147.42      189.88     26.34 o 
  14   6  10      178.37      181.35     27.93 o 
 -11   7  10       61.07       65.49     18.06 o 
  -9   7  10        6.40       37.18     15.58 o 
  -7   7  10      103.93       88.91     22.54 o 
  -5   7  10       55.82       45.91     14.85 o 
  -3   7  10        8.97        5.57     12.52 o 
  -1   7  10      199.84      214.97     21.59 o 
   1   7  10      987.93      982.71     41.55 o 
   3   7  10     1385.70     1333.11     47.75 o 
   5   7  10      815.54      838.69     68.76 o 
   7   7  10      370.42      408.39     34.19 o 
   9   7  10      181.45      173.13     26.76 o 
  11   7  10       23.93       32.71     20.03 o 
  -6   8  10      865.17      883.50     63.18 o 
  -4   8  10      544.51      551.01     64.33 o 
  -2   8  10      242.72      243.23     28.02 o 
   0   8  10      270.75      284.13     25.56 o 
   2   8  10      507.98      562.80     39.79 o 
   4   8  10      793.10      888.64     45.42 o 
   6   8  10      795.17      839.47     45.84 o 
 -19   1  11      333.30      367.85     41.15 o 
 -17   1  11      324.48      350.88     39.95 o 
 -15   1  11      628.88      592.00     32.69 o 
 -13   1  11      567.66      582.04     25.72 o 
 -11   1  11     3222.39     3234.76     75.32 o 
  -9   1  11    11927.32    12043.08    140.62 o 
  -7   1  11    10918.81    10861.76    114.22 o 
  -5   1  11    10824.97    10640.00    123.14 o 
  -3   1  11     1025.93      946.40     19.07 o 
  -1   1  11       45.96       67.38     10.59 o 
   1   1  11      214.56      204.52     10.94 o 
   3   1  11     3346.29     3399.66     59.27 o 
   5   1  11     2619.30     2420.10     37.88 o 
   7   1  11     3613.14     3684.48     52.44 o 
   9   1  11     2272.91     2194.47     42.54 o 
  11   1  11      969.29      961.89     25.65 o 
  13   1  11     1172.19     1164.83     34.23 o 
  15   1  11     1589.04     1482.58    123.68 o 
  17   1  11     1192.90     1089.80     53.90 o 
  19   1  11      475.83      578.49     49.83 o 
 -20   2  11      641.73      685.84     79.98 o 
 -18   2  11      627.09      564.38     48.23 o 
 -16   2  11     1446.41     1414.95     67.56 o 
 -14   2  11     1772.28     1817.12     54.98 o 
 -12   2  11     3328.05     3391.05     65.06 o 
 -10   2  11    10677.08    10773.87    130.61 o 
  -8   2  11    14761.25    14546.63    186.41 o 
  -6   2  11    13113.48    12758.35    145.42 o 
  -4   2  11     6456.04     6090.62     77.13 o 
  -2   2  11     4051.87     3830.05     53.19 o 
   0   2  11     1464.96     1413.05     22.40 o 
   2   2  11     5177.77     5673.24     70.88 o 
   4   2  11     1954.21     2156.21     35.50 o 
   6   2  11     2220.92     2184.05     36.85 o 
   8   2  11     2577.04     2586.93     42.40 o 
  10   2  11     3854.00     3789.42     56.99 o 
  12   2  11     3519.24     3498.80     63.14 o 
  14   2  11     4098.44     4120.08     74.13 o 
  16   2  11     2695.36     2835.03     71.91 o 
  18   2  11      853.44      805.54     72.68 o 
 -19   3  11      273.57      246.99     30.02 o 
 -17   3  11      781.42      793.10     41.60 o 
 -15   3  11     1169.78     1219.78     48.46 o 
 -13   3  11     2874.49     2672.40     61.31 o 
 -11   3  11     3216.46     3160.66     73.76 o 
  -9   3  11     2766.25     2714.61     48.04 o 
  -7   3  11      594.93      564.13     20.45 o 
  -5   3  11     2026.50     2056.61     38.11 o 
  -3   3  11     6717.96     6524.17     83.05 o 
  -1   3  11     9924.62    10011.61    103.94 o 
   1   3  11    10042.79     9766.46    127.70 o 
   3   3  11     1339.97     1335.56     40.48 o 
   5   3  11      301.24      285.92     18.58 o 
   7   3  11        6.10       17.31      9.80 o 
   9   3  11     2284.69     2269.37     69.88 o 
  11   3  11     3021.83     2982.42    161.20 o 
  13   3  11     2929.55     2841.84     89.58 o 
  15   3  11     1563.76     1572.14     60.86 o 
  17   3  11      584.23      601.85     60.41 o 
  19   3  11      225.65      235.57     56.20 o 
 -18   4  11       91.37       99.77     23.59 o 
 -16   4  11      117.64      160.25     25.81 o 
 -14   4  11       27.06       68.69     19.38 o 
 -12   4  11       46.11       75.24     16.26 o 
 -10   4  11        2.72       -3.99     11.51 o 
  -8   4  11        3.59        3.82      8.89 o 
  -6   4  11       40.70       30.04      9.80 o 
  -4   4  11      164.83      164.98     14.04 o 
  -2   4  11      720.55      764.00     42.67 o 
   0   4  11     4216.58     4025.39     59.76 o 
   2   4  11     3245.30     3134.54     59.22 o 
   4   4  11      566.85      513.05     26.90 o 
   6   4  11       25.76       46.25     11.65 o 
   8   4  11       77.18       61.46     12.44 o 
  10   4  11       66.05       79.81     19.59 o 
  12   4  11      319.53      367.17     44.19 o 
  14   4  11       81.43       73.14     25.89 o 
  16   4  11        0.29      -23.66     15.77 o 
 -15   5  11      230.86      258.24     30.75 o 
 -13   5  11      867.58      857.30     36.69 o 
 -11   5  11     1352.71     1392.79     50.72 o 
  -9   5  11     1327.99     1288.14     39.63 o 
  -7   5  11      783.46      859.05     31.58 o 
  -5   5  11      252.52      251.38     17.90 o 
  -3   5  11     1237.55     1242.75     31.82 o 
  -1   5  11      896.79      926.98     45.41 o 
   1   5  11      514.32      529.24     25.46 o 
   3   5  11        8.34        1.10     10.26 o 
   5   5  11      460.94      399.62     23.22 o 
   7   5  11      119.90      109.11     18.73 o 
   9   5  11      151.44      138.04     20.57 o 
  11   5  11      843.96      784.95     48.48 o 
  13   5  11     1449.52     1458.66     53.62 o 
  15   5  11      868.48      922.27     46.14 o 
 -14   6  11      822.78      812.46     38.74 o 
 -12   6  11     1300.04     1317.80     45.10 o 
 -10   6  11     1627.66     1664.93     48.32 o 
  -8   6  11     1064.18     1073.95     38.17 o 
  -6   6  11      949.75      991.78     35.95 o 
  -4   6  11     1796.87     1823.79     41.89 o 
  -2   6  11     2620.84     2550.32     57.74 o 
   0   6  11     2170.42     2054.28     50.54 o 
   2   6  11     1527.89     1466.76     42.06 o 
   4   6  11      336.52      332.23     28.36 o 
   6   6  11       34.35       -1.36     13.94 o 
   8   6  11      262.55      265.06     27.61 o 
  10   6  11      977.17      904.92     56.88 o 
  12   6  11     1405.18     1443.73     58.61 o 
 -11   7  11      319.37      350.93     29.40 o 
  -9   7  11      642.82      676.44     34.64 o 
  -7   7  11     1215.10     1311.85     51.77 o 
  -5   7  11      995.61      923.68     43.04 o 
  -3   7  11      663.08      622.36     32.75 o 
  -1   7  11      501.31      471.96     30.13 o 
   1   7  11      652.60      744.01     33.26 o 
   3   7  11     1419.34     1410.18     48.69 o 
   5   7  11     1823.44     1705.53     92.30 o 
   7   7  11     1370.40     1414.04     64.63 o 
   9   7  11      425.97      333.71     32.97 o 
  -4   8  11       27.60       29.00     18.50 o 
  -2   8  11        1.44      -23.35     15.56 o 
   0   8  11       42.50       28.07     15.74 o 
   2   8  11      486.06      480.38     38.21 o 
   4   8  11     1038.04     1070.51     54.08 o 
 -20   0  12      561.58      551.80     70.84 o 
 -18   0  12      882.00      883.02     72.38 o 
 -16   0  12      811.48      937.91     70.08 o 
 -14   0  12     1532.52     1528.01     85.95 o 
 -12   0  12     1659.38     1788.17     61.34 o 
 -10   0  12     4495.53     4508.48    108.47 o 
  -8   0  12     4701.77     4783.37    107.34 o 
  -6   0  12     6006.36     6187.22    182.83 o 
  -4   0  12     7104.31     7307.60    113.13 o 
  -2   0  12     4121.65     3977.90     68.08 o 
   0   0  12     7591.50     7884.60    141.67 o 
   2   0  12    18095.19    18589.58    331.56 o 
   4   0  12    41518.61    42325.43    684.47 o 
   6   0  12    19336.92    19182.29    329.65 o 
   8   0  12     6099.33     5991.23    156.78 o 
  10   0  12      739.30      659.61     36.37 o 
  12   0  12      675.19      748.96     38.79 o 
  14   0  12      616.19      666.11     39.46 o 
  16   0  12     1769.64     1718.64     93.25 o 
  18   0  12     1298.55     1212.31     85.44 o 
 -19   1  12      430.32      481.18     46.52 o 
 -17   1  12      589.47      580.04     49.84 o 
 -15   1  12      926.82      908.06     42.04 o 
 -13   1  12      528.37      571.17     26.55 o 
 -11   1  12     2017.03     2104.68     42.31 o 
  -9   1  12     2092.56     2233.29     41.78 o 
  -7   1  12     2665.68     2683.64     40.45 o 
  -5   1  12     1619.22     1575.51     28.91 o 
  -3   1  12     5461.35     5391.65     62.04 o 
  -1   1  12     6104.69     6143.16     67.14 o 
   1   1  12     3525.12     3239.66     46.32 o 
   3   1  12    18674.54    18735.25    199.64 o 
   5   1  12     8581.71     9018.19    105.14 o 
   7   1  12     3705.91     3628.25     52.46 o 
   9   1  12      450.46      415.08     17.52 o 
  11   1  12        4.71       -1.81      8.83 o 
  13   1  12      195.89      199.17     18.48 o 
  15   1  12      862.78      851.31     39.03 o 
  17   1  12      590.49      659.89     48.26 o 
  19   1  12      249.26      265.35     36.93 o 
 -18   2  12       15.02        8.17     21.58 o 
 -16   2  12       39.64       62.89     19.50 o 
 -14   2  12       88.08       98.22     20.05 o 
 -12   2  12      918.22      933.57     33.00 o 
 -10   2  12        0.47       31.07     10.32 o 
  -8   2  12      215.47      216.85     15.75 o 
  -6   2  12       93.41      135.96     10.92 o 
  -4   2  12      478.56      472.64     17.91 o 
  -2   2  12     2315.65     2290.85     33.29 o 
   0   2  12     1614.75     1607.82     29.87 o 
   2   2  12      657.87      699.84     19.15 o 
   4   2  12     2686.81     2634.92     41.60 o 
   6   2  12      276.01      291.12     14.81 o 
   8   2  12      161.66      175.01     14.61 o 
  10   2  12      989.89     1001.70     26.84 o 
  12   2  12      593.68      691.43     27.90 o 
  14   2  12      518.14      598.13     34.42 o 
  16   2  12       24.37       39.79     22.88 o 
  18   2  12        4.91       -4.05     31.40 o 
 -17   3  12      280.71      272.37     30.27 o 
 -15   3  12      373.62      381.99     32.65 o 
 -13   3  12       99.69      103.54     17.39 o 
 -11   3  12       11.95       15.17     12.73 o 
  -9   3  12      463.71      518.85     24.90 o 
  -7   3  12      560.69      560.56     21.29 o 
  -5   3  12     2458.74     2416.72     42.75 o 
  -3   3  12     2340.75     2243.08     39.90 o 
  -1   3  12     3123.24     2990.83     66.00 o 
   1   3  12     7547.69     7362.15    105.66 o 
   3   3  12     5699.95     5817.76     88.35 o 
   5   3  12     2972.98     3004.70     55.66 o 
   7   3  12     1459.39     1584.01     52.12 o 
   9   3  12      514.84      510.08     24.38 o 
  11   3  12       81.23      121.03     19.12 o 
  13   3  12       53.95       63.38     26.35 o 
  15   3  12        4.11      -21.75     16.71 o 
  17   3  12        8.84       -1.65     21.76 o 
 -16   4  12     1408.27     1448.73     56.48 o 
 -14   4  12      807.90      779.34     40.11 o 
 -12   4  12      289.36      271.70     23.23 o 
 -10   4  12      161.75      146.37     17.98 o 
  -8   4  12     1177.95     1126.11     30.79 o 
  -6   4  12     1656.37     1720.06     37.54 o 
  -4   4  12     8050.92     8209.70    104.85 o 
  -2   4  12    10416.86    10255.32    142.10 o 
   0   4  12     8682.84     8748.60    124.82 o 
   2   4  12     5188.70     5208.12     84.19 o 
   4   4  12     1856.03     1808.18     43.13 o 
   6   4  12     1150.89     1117.84     39.04 o 
   8   4  12     2060.62     2092.41     47.78 o 
  10   4  12     3722.55     3508.86     79.33 o 
  12   4  12     1007.21     1058.54     42.54 o 
  14   4  12      200.15      195.61     25.39 o 
  16   4  12       45.39       29.49     21.56 o 
 -15   5  12      873.04      884.05     40.01 o 
 -13   5  12      330.73      308.09     26.45 o 
 -11   5  12      215.40      212.71     22.15 o 
  -9   5  12      516.19      572.44     29.82 o 
  -7   5  12     2423.68     2430.33     72.79 o 
  -5   5  12     4331.59     4393.27     68.93 o 
  -3   5  12     2693.71     2745.87     58.16 o 
  -1   5  12     1606.17     1611.82     42.63 o 
   1   5  12     1545.79     1456.30     42.20 o 
   3   5  12      818.73      740.30     29.20 o 
   5   5  12      950.20      924.86     51.97 o 
   7   5  12     1226.55     1172.22     53.07 o 
   9   5  12     1334.22     1370.41     70.61 o 
  11   5  12     1661.78     1688.08     56.73 o 
  13   5  12      809.74      810.26     42.31 o 
  15   5  12      350.85      405.47     50.04 o 
 -12   6  12      134.04      151.45     21.60 o 
 -10   6  12      303.08      313.49     26.07 o 
  -8   6  12      839.42      876.90     35.11 o 
  -6   6  12      697.81      644.47     37.12 o 
  -4   6  12       81.51       84.58     16.78 o 
  -2   6  12      141.87      149.05     18.51 o 
   0   6  12      209.31      192.00     27.52 o 
   2   6  12       57.07       53.69     14.30 o 
   4   6  12      136.12       99.83     16.31 o 
   6   6  12      373.32      322.43     31.34 o 
   8   6  12      234.42      239.70     35.90 o 
  10   6  12      184.50      258.85     29.95 o 
  12   6  12      122.35      204.52     35.97 o 
  -9   7  12        9.64       -0.98     17.32 o 
  -7   7  12       16.98       26.29     18.16 o 
  -5   7  12       68.18      101.57     22.34 o 
  -3   7  12      957.72      930.33     37.42 o 
  -1   7  12     1292.90     1277.23     54.07 o 
   1   7  12      681.14      659.29     35.86 o 
   3   7  12      293.37      259.67     31.12 o 
   5   7  12       71.11       97.81     23.65 o 
   7   7  12       53.11       68.45     63.17 o 
   9   7  12       83.17       44.22     20.32 o 
  -2   8  12      278.60      266.36     30.71 o 
   0   8  12      378.15      426.25     32.08 o 
 -19   1  13       60.21       64.38     26.77 o 
 -17   1  13      369.41      371.65     39.56 o 
 -15   1  13     1862.32     1876.88     69.24 o 
 -13   1  13     3765.89     3741.93    108.14 o 
 -11   1  13     3172.73     3153.79     54.72 o 
  -9   1  13     3657.39     3660.64     58.21 o 
  -7   1  13      509.05      461.92     18.99 o 
  -5   1  13      576.73      574.92     17.15 o 
  -3   1  13      482.00      524.23     15.35 o 
  -1   1  13      432.23      422.45     16.15 o 
   1   1  13      421.42      389.88     15.70 o 
   3   1  13     3720.93     3902.11     54.47 o 
   5   1  13     3843.90     3799.73     63.49 o 
   7   1  13     2450.79     2312.04     46.79 o 
   9   1  13     1918.91     1806.69     66.97 o 
  11   1  13      607.29      598.64     29.55 o 
  13   1  13     1469.75     1479.87     41.04 o 
  15   1  13     1725.37     1787.26     56.02 o 
  17   1  13     1277.40     1390.65     63.41 o 
  19   1  13      150.65      179.80     32.69 o 
 -18   2  13      660.28      687.44     47.96 o 
 -16   2  13     1611.98     1657.33     57.13 o 
 -14   2  13     3692.69     3703.38     85.62 o 
 -12   2  13     3758.11     3771.51     92.04 o 
 -10   2  13     5474.69     5486.80     89.71 o 
  -8   2  13     4172.09     4228.61     64.23 o 
  -6   2  13     3264.49     3350.14     47.51 o 
  -4   2  13     2133.23     2135.82     34.10 o 
  -2   2  13     1971.58     2015.06     36.07 o 
   0   2  13      621.90      657.86     24.55 o 
   2   2  13     2900.37     2746.28     43.26 o 
   4   2  13     4489.67     4563.46     62.47 o 
   6   2  13     3395.10     3309.63     50.69 o 
   8   2  13     5521.80     5497.71     89.86 o 
  10   2  13     4169.37     3969.49     69.53 o 
  12   2  13     3660.82     3634.02     79.04 o 
  14   2  13     2404.36     2402.05    104.80 o 
  16   2  13     1616.99     1698.81     71.95 o 
  18   2  13      363.89      413.17     64.60 o 
 -17   3  13      750.53      695.66     44.06 o 
 -15   3  13      715.41      704.88     38.79 o 
 -13   3  13     1117.60     1015.77     36.97 o 
 -11   3  13     1248.90     1172.67     37.74 o 
  -9   3  13     1596.03     1621.06     37.18 o 
  -7   3  13     2184.65     2023.70     46.74 o 
  -5   3  13     2805.34     2772.33     55.38 o 
  -3   3  13     7584.98     7520.12    109.88 o 
  -1   3  13     2634.12     2478.49    110.00 o 
   1   3  13      973.28     1016.65     30.83 o 
   3   3  13        3.76       10.93      9.60 o 
   5   3  13      456.49      466.14     22.76 o 
   7   3  13     2614.54     2458.35     79.89 o 
   9   3  13     6155.61     6042.72    125.52 o 
  11   3  13     4129.68     4144.09    193.98 o 
  13   3  13      906.30      926.31     53.20 o 
  15   3  13       79.86       92.98     25.51 o 
  17   3  13       32.72       52.05     25.15 o 
 -16   4  13       20.70       22.31     18.91 o 
 -14   4  13        0.10      -18.39     12.26 o 
 -12   4  13       16.97       13.17     16.49 o 
 -10   4  13      109.13      103.48     17.13 o 
  -8   4  13        5.43       26.26     11.40 o 
  -6   4  13     1337.84     1318.75     33.34 o 
  -4   4  13     1604.60     1639.62     47.67 o 
  -2   4  13     1365.68     1405.17     39.34 o 
   0   4  13      229.16      253.83     19.68 o 
   2   4  13        9.66       20.82     11.13 o 
   4   4  13        1.87        0.47      9.33 o 
   6   4  13      257.84      205.06     32.67 o 
   8   4  13      405.90      370.06     29.14 o 
  10   4  13        7.96        8.53      9.51 o 
  12   4  13        0.89      -14.01      9.34 o 
  14   4  13       95.98       95.10     26.63 o 
  16   4  13       17.87        9.41     21.90 o 
 -15   5  13      361.23      346.85     34.45 o 
 -13   5  13      231.78      270.67     29.27 o 
 -11   5  13      471.51      508.58     30.31 o 
  -9   5  13      542.46      598.87     31.40 o 
  -7   5  13      736.21      799.39     52.69 o 
  -5   5  13      328.33      340.68     24.72 o 
  -3   5  13      149.32      132.80     17.54 o 
  -1   5  13        9.52       -1.21     11.13 o 
   1   5  13       36.62       51.69     13.23 o 
   3   5  13       63.91       47.61     12.67 o 
   5   5  13        9.11       -4.46     10.66 o 
   7   5  13      606.35      593.41     44.56 o 
   9   5  13     2259.76     2276.57     74.06 o 
  11   5  13     1710.99     1700.59     57.14 o 
  13   5  13      600.11      586.81     39.44 o 
 -12   6  13      441.50      446.08     39.96 o 
 -10   6  13      662.07      685.71     40.75 o 
  -8   6  13      845.43      861.51     47.29 o 
  -6   6  13     1272.32     1243.47     48.41 o 
  -4   6  13     1881.82     1884.61     50.88 o 
  -2   6  13     1300.28     1271.03     40.99 o 
   0   6  13      301.41      322.80     24.77 o 
   2   6  13       16.90       -5.33     11.50 o 
   4   6  13      189.26      181.80     20.40 o 
   6   6  13      980.47      969.91     43.19 o 
   8   6  13     1907.46     1988.36     63.09 o 
  10   6  13     1986.86     2091.14     66.06 o 
  12   6  13      755.41      803.93     53.38 o 
  -7   7  13      504.43      544.41     40.16 o 
  -5   7  13      569.09      503.03     37.44 o 
  -3   7  13      521.01      482.18     31.89 o 
  -1   7  13      961.88     1016.08     39.86 o 
   1   7  13     1210.02     1236.21     48.92 o 
   3   7  13     1060.03     1096.64     41.33 o 
   5   7  13      833.05      818.91     42.05 o 
   7   7  13      342.78      391.03     34.96 o 
 -18   0  14      320.95      375.10     59.18 o 
 -16   0  14      958.01      930.88     73.54 o 
 -14   0  14     2736.76     2727.05     85.57 o 
 -12   0  14     2204.98     2165.20     72.02 o 
 -10   0  14     2272.40     2292.83     57.35 o 
  -8   0  14     1792.15     1733.00     46.22 o 
  -6   0  14      752.90      839.12     60.73 o 
  -4   0  14    10157.34    10209.67    152.85 o 
  -2   0  14    15549.36    15957.45    223.72 o 
   0   0  14    29440.32    28491.90    475.42 o 
   2   0  14    17986.97    17986.71    313.09 o 
   4   0  14     1946.28     2030.73     61.30 o 
   6   0  14      408.81      380.51     30.21 o 
   8   0  14      109.01       98.37     18.75 o 
  10   0  14      959.40      926.92     43.47 o 
  12   0  14     1170.78     1221.03     51.51 o 
  14   0  14     1799.33     1837.82     94.40 o 
  16   0  14     1504.03     1643.64     96.88 o 
  18   0  14      484.52      434.42     64.11 o 
 -19   1  14      315.95      342.99     66.79 o 
 -17   1  14      374.38      384.67     56.83 o 
 -15   1  14     1146.52     1225.83     62.39 o 
 -13   1  14      589.85      609.46     25.83 o 
 -11   1  14      430.08      490.71     23.18 o 
  -9   1  14     1985.47     2074.10     37.61 o 
  -7   1  14     2316.78     2226.28     37.56 o 
  -5   1  14     3624.97     3824.49     51.06 o 
  -3   1  14     3968.35     4003.78     58.12 o 
  -1   1  14     8341.42     8575.94    102.86 o 
   1   1  14     6173.94     6276.39     79.45 o 
   3   1  14     3987.50     4042.03     67.40 o 
   5   1  14      700.33      690.25     35.77 o 
   7   1  14       13.74       16.72      9.66 o 
   9   1  14      214.46      235.18     18.78 o 
  11   1  14     1056.18     1030.76     35.36 o 
  13   1  14      580.90      591.00     29.20 o 
  15   1  14      543.19      618.99     37.89 o 
  17   1  14      448.90      538.55     48.21 o 
 -18   2  14       89.56       85.60     27.21 o 
 -16   2  14       64.26       79.90     20.30 o 
 -14   2  14       38.76       57.40     16.20 o 
 -12   2  14        2.78       24.15     13.83 o 
 -10   2  14       36.03       31.25     11.41 o 
  -8   2  14      446.94      433.88     21.13 o 
  -6   2  14      373.11      365.40     17.76 o 
  -4   2  14       77.95       80.87     10.97 o 
  -2   2  14      560.05      529.00     19.29 o 
   0   2  14       99.25      114.07     12.60 o 
   2   2  14       47.12       33.46      8.56 o 
   4   2  14      351.78      357.01     17.09 o 
   6   2  14      491.43      518.12     30.03 o 
   8   2  14      587.13      590.54     25.47 o 
  10   2  14     1605.39     1547.89    121.83 o 
  12   2  14      100.45       85.35     23.95 o 
  14   2  14       40.45       52.07     22.55 o 
  16   2  14      106.45       67.92     25.03 o 
  18   2  14       17.15       -0.54     30.31 o 
 -17   3  14       42.74       76.97     22.60 o 
 -15   3  14       40.81       23.04     18.95 o 
 -13   3  14      267.76      279.92     26.72 o 
 -11   3  14      486.87      452.44     33.09 o 
  -9   3  14      934.26      934.22     29.22 o 
  -7   3  14      770.02      799.77     26.45 o 
  -5   3  14     1922.84     1894.11     45.44 o 
  -3   3  14     4619.34     4651.70     93.26 o 
  -1   3  14     3736.80     3728.68     66.46 o 
   1   3  14     2239.02     2259.47     48.25 o 
   3   3  14     2679.28     2779.68     54.52 o 
   5   3  14      394.39      379.95     22.54 o 
   7   3  14       19.71        3.85     14.14 o 
   9   3  14       40.57       34.13     15.56 o 
  11   3  14       85.43       70.48     35.24 o 
  13   3  14       69.15       66.43     23.72 o 
  15   3  14      425.29      387.66     42.24 o 
  17   3  14      281.07      287.70     39.76 o 
 -16   4  14      142.18      131.13     29.71 o 
 -14   4  14       46.64       34.35     15.85 o 
 -12   4  14      580.32      611.16     48.80 o 
 -10   4  14     1786.54     1756.39     56.99 o 
  -8   4  14     4427.74     4507.12     82.10 o 
  -6   4  14     4063.39     4049.56     75.39 o 
  -4   4  14     3359.41     3307.93     69.74 o 
  -2   4  14     4626.69     4515.28     78.98 o 
   0   4  14     1866.09     1739.94     43.55 o 
   2   4  14     1989.10     2030.71     56.92 o 
   4   4  14     2271.85     2195.88     58.34 o 
   6   4  14     1839.56     1835.64     56.00 o 
   8   4  14     1091.76     1135.83     55.72 o 
  10   4  14      675.13      584.52     34.12 o 
  12   4  14      135.60      144.70     29.06 o 
  14   4  14       84.82       80.04     26.29 o 
 -13   5  14      340.50      300.07     36.38 o 
 -11   5  14     1043.69     1076.02     47.71 o 
  -9   5  14     1482.80     1441.15     52.54 o 
  -7   5  14     1434.00     1431.05     50.78 o 
  -5   5  14     1526.68     1467.87     43.50 o 
  -3   5  14     1119.94     1093.18     37.08 o 
  -1   5  14      700.55      610.51     28.36 o 
   1   5  14      559.49      553.56     26.92 o 
   3   5  14     1138.94     1214.33     38.14 o 
   5   5  14     1435.55     1454.48     42.14 o 
   7   5  14     2000.59     1966.92     59.77 o 
   9   5  14     1137.16     1165.26     54.27 o 
  11   5  14      427.55      477.62     35.90 o 
  13   5  14      214.59      224.79     37.66 o 
 -10   6  14      185.42      186.14     27.71 o 
  -8   6  14       14.94       21.48     18.35 o 
  -6   6  14       33.01       41.27     18.29 o 
  -4   6  14       65.90       57.14     15.87 o 
  -2   6  14        0.90       -3.43     11.56 o 
   0   6  14       64.75       34.78     16.12 o 
   2   6  14       94.09       92.05     19.97 o 
   4   6  14      240.24      241.01     23.12 o 
   6   6  14      350.09      340.45     33.35 o 
   8   6  14      210.54      213.90     28.08 o 
  10   6  14      125.10      103.68     23.29 o 
  -7   7  14      342.65      429.31     37.28 o 
  -5   7  14      482.51      497.10     38.05 o 
  -3   7  14      539.08      477.88     32.23 o 
  -1   7  14      366.04      339.14     28.19 o 
   1   7  14      113.34      113.29     20.62 o 
   3   7  14       19.59       30.70     16.60 o 
   5   7  14       14.83       11.21     18.61 o 
 -17   1  15      759.98      805.24     51.04 o 
 -15   1  15     1542.68     1641.95     55.72 o 
 -13   1  15     1653.44     1710.03     41.97 o 
 -11   1  15      389.07      388.51     25.30 o 
  -9   1  15      301.95      329.89     29.47 o 
  -7   1  15       19.60       21.45     13.07 o 
  -5   1  15      190.50      169.66     14.36 o 
  -3   1  15     1600.70     1623.93     33.58 o 
  -1   1  15     2534.34     2576.99     51.02 o 
   1   1  15     2128.34     2205.69     46.50 o 
   3   1  15     1989.35     1945.07     43.32 o 
   5   1  15     1835.45     1845.90     42.26 o 
   7   1  15      893.76      893.47     30.41 o 
   9   1  15     2438.80     2456.07     52.80 o 
  11   1  15     1949.91     1941.56     47.45 o 
  13   1  15     1526.26     1584.08     63.44 o 
  15   1  15      594.54      643.87     39.18 o 
  17   1  15       62.95       38.04     23.07 o 
 -16   2  15     1442.49     1505.32     56.23 o 
 -14   2  15     2187.53     2208.94    107.18 o 
 -12   2  15     1295.11     1191.02     38.46 o 
 -10   2  15     1534.65     1615.08     38.30 o 
  -8   2  15     1384.75     1353.70     33.53 o 
  -6   2  15     1198.43     1177.31     29.99 o 
  -4   2  15     1470.53     1513.95     33.19 o 
  -2   2  15     1515.62     1554.81     32.92 o 
   0   2  15     2021.40     2018.28     54.46 o 
   2   2  15     2821.43     2800.64     53.74 o 
   4   2  15     6660.74     6642.68     99.26 o 
   6   2  15     4305.38     4312.38     89.04 o 
   8   2  15     4659.00     4589.59     93.98 o 
  10   2  15     3208.41     3350.46    111.07 o 
  12   2  15     1655.70     1697.58     68.35 o 
  14   2  15      879.32      868.23     51.03 o 
  16   2  15      513.55      544.94     49.99 o 
 -15   3  15      285.50      326.10     27.32 o 
 -13   3  15      239.97      210.21     22.51 o 
 -11   3  15     1640.52     1558.35     44.66 o 
  -9   3  15     2924.66     2840.22     61.03 o 
  -7   3  15     3635.82     3500.06     81.42 o 
  -5   3  15      410.30      431.85     26.13 o 
  -3   3  15      177.90      186.23     19.45 o 
  -1   3  15      127.48      172.60     16.93 o 
   1   3  15     1499.22     1457.63     38.51 o 
   3   3  15     3260.67     3119.65     60.16 o 
   5   3  15     4358.75     4240.66     92.16 o 
   7   3  15     2782.16     2704.60     68.45 o 
   9   3  15     1095.82      893.46    107.66 o 
  11   3  15      649.51      657.10     45.21 o 
  13   3  15      111.84      114.88     27.25 o 
  15   3  15      306.52      339.41     41.54 o 
 -14   4  15       10.93       25.89     15.43 o 
 -12   4  15        2.67       -0.14     16.96 o 
 -10   4  15      348.06      396.55     33.28 o 
  -8   4  15      532.01      567.76     30.25 o 
  -6   4  15     1169.82     1169.77     38.40 o 
  -4   4  15      162.59      154.96     18.19 o 
  -2   4  15       25.69       27.99     12.25 o 
   0   4  15       38.04       19.99      9.95 o 
   2   4  15      171.04      173.10     17.95 o 
   4   4  15      402.50      381.33     24.77 o 
   6   4  15       88.21       87.31     15.17 o 
   8   4  15       25.42       13.12     14.07 o 
  10   4  15      176.08      143.76     27.18 o 
  12   4  15       51.75       74.02     24.94 o 
  14   4  15       31.48       21.66     24.44 o 
 -13   5  15       83.37      125.50     25.59 o 
 -11   5  15      234.20      257.88     36.90 o 
  -9   5  15      370.45      473.37     36.72 o 
  -7   5  15      295.59      302.56     29.46 o 
  -5   5  15        8.36        6.55     12.59 o 
  -3   5  15       55.25       44.69     13.88 o 
  -1   5  15      164.16      170.99     19.07 o 
   1   5  15       22.77       29.96     13.50 o 
   3   5  15     1171.29     1067.12     42.45 o 
   5   5  15     1754.33     1705.05     47.06 o 
   7   5  15     1603.03     1519.83     61.88 o 
   9   5  15      925.53      940.09     56.67 o 
  11   5  15      298.95      258.99     37.62 o 
  13   5  15       26.42       26.08     36.55 o 
 -10   6  15      697.31      802.08     45.50 o 
  -8   6  15     1112.33     1216.36     51.56 o 
  -6   6  15      507.97      460.37     49.84 o 
  -4   6  15      170.67      160.55     20.77 o 
  -2   6  15       95.41       52.91     16.06 o 
   0   6  15      196.71      191.42     21.32 o 
   2   6  15      997.35      985.40     38.40 o 
   4   6  15     1742.22     1793.95     51.13 o 
   6   6  15     1632.42     1773.12     60.07 o 
   8   6  15      906.62      869.93     43.92 o 
  10   6  15      446.66      378.09     45.68 o 
  -5   7  15      751.53      823.48     44.25 o 
  -3   7  15      923.98      899.84     44.88 o 
  -1   7  15      722.34      704.40     36.28 o 
   1   7  15      524.51      519.68     33.55 o 
   3   7  15      266.12      292.43     31.92 o 
 -16   0  16      858.43      973.25     74.79 o 
 -14   0  16     1086.28     1139.08     63.34 o 
 -12   0  16     1072.00     1042.02     41.21 o 
 -10   0  16      611.10      678.29     32.47 o 
  -8   0  16     3291.73     3342.32     72.14 o 
  -6   0  16     6950.58     6862.83    147.81 o 
  -4   0  16    16925.42    17112.51    306.65 o 
  -2   0  16    13504.44    13796.70    254.04 o 
   0   0  16      389.41      446.96     33.33 o 
   2   0  16      126.37      111.37     19.65 o 
   4   0  16       14.45        2.65     13.28 o 
   6   0  16      449.28      454.33     31.56 o 
   8   0  16     2235.10     2119.66     69.03 o 
  10   0  16     2185.77     2168.21     71.82 o 
  12   0  16     1053.79     1011.97     50.62 o 
  14   0  16      914.22      978.08     52.37 o 
  16   0  16      757.29      856.85     75.87 o 
 -17   1  16      267.50      336.68     40.48 o 
 -15   1  16      382.83      416.51     34.22 o 
 -13   1  16      764.75      844.92     30.93 o 
 -11   1  16      491.20      456.86     23.74 o 
  -9   1  16     1140.04     1190.32     29.00 o 
  -7   1  16     2732.01     2855.89     50.80 o 
  -5   1  16     5178.86     5026.65     72.41 o 
  -3   1  16     5005.79     5033.29    119.65 o 
  -1   1  16     2340.98     2470.59     51.37 o 
   1   1  16        3.88        5.89      9.67 o 
   3   1  16      112.53      108.63     13.87 o 
   5   1  16      861.55      855.91     29.40 o 
   7   1  16     1063.83     1070.13     33.82 o 
   9   1  16      803.35      841.05     31.91 o 
  11   1  16      267.02      266.38     22.32 o 
  13   1  16      650.08      599.20     35.49 o 
  15   1  16      331.33      299.59     36.65 o 
  17   1  16      408.97      409.07     63.77 o 
 -16   2  16        1.86       31.07     19.37 o 
 -14   2  16       66.69       74.01     17.62 o 
 -12   2  16      138.31      146.90     19.39 o 
 -10   2  16      364.67      364.91     25.24 o 
  -8   2  16      110.43      103.56     19.13 o 
  -6   2  16       34.56       30.20     11.66 o 
  -4   2  16      534.71      535.62     21.57 o 
  -2   2  16       46.46       28.25     10.27 o 
   0   2  16      112.46       95.64     13.99 o 
   2   2  16     1488.18     1375.42     46.09 o 
   4   2  16     1004.74     1111.56     41.89 o 
   6   2  16      523.36      539.80     32.57 o 
   8   2  16       24.54       20.07     15.38 o 
  10   2  16       77.05       87.36     19.02 o 
  12   2  16        0.78      -13.17     17.56 o 
  14   2  16        0.23        1.01     19.27 o 
  16   2  16        0.13      -26.22     17.48 o 
 -15   3  16      266.92      279.14     31.66 o 
 -13   3  16      348.32      310.60     31.40 o 
 -11   3  16      334.85      380.39     32.22 o 
  -9   3  16     1239.71     1301.14     41.19 o 
  -7   3  16     1265.85     1293.84     39.82 o 
  -5   3  16     1521.43     1526.78     66.76 o 
  -3   3  16     2298.55     2296.44     51.80 o 
  -1   3  16     1601.40     1605.77     45.65 o 
   1   3  16      613.80      582.46     41.82 o 
   3   3  16       24.69       15.52     14.63 o 
   5   3  16      126.18      127.93     22.59 o 
   7   3  16      154.52      163.67     21.98 o 
   9   3  16      204.98      150.16     26.25 o 
  11   3  16      532.16      457.99     61.37 o 
  13   3  16      254.35      248.78     35.12 o 
  15   3  16      467.22      433.59     46.18 o 
 -14   4  16      528.96      521.82     40.93 o 
 -12   4  16      918.06      843.20     47.88 o 
 -10   4  16     2242.27     2235.52     67.00 o 
  -8   4  16     2880.42     2819.38     63.54 o 
  -6   4  16     2318.40     2293.69     55.39 o 
  -4   4  16      590.75      593.37     28.88 o 
  -2   4  16     1029.36      974.49     55.06 o 
   0   4  16     2051.99     2151.03     63.67 o 
   2   4  16     2392.35     2346.48     53.84 o 
   4   4  16     1227.91     1176.26     53.66 o 
   6   4  16      391.76      323.19     28.18 o 
   8   4  16       17.24        5.92     13.83 o 
  10   4  16      194.89      208.69     32.67 o 
  12   4  16      228.37      209.78     34.18 o 
  14   4  16      482.88      591.72     54.38 o 
 -11   5  16      529.57      532.71     40.24 o 
  -9   5  16      813.36      821.69     42.83 o 
  -7   5  16      579.24      572.30     37.33 o 
  -5   5  16      604.42      523.05     31.39 o 
  -3   5  16      420.62      392.91     27.17 o 
  -1   5  16      609.03      594.20     29.70 o 
   1   5  16     1202.92     1200.44     42.16 o 
   3   5  16     1608.85     1452.00     98.95 o 
   5   5  16     1384.88     1349.94     51.20 o 
   7   5  16      577.24      600.89     50.44 o 
   9   5  16      225.72      205.01     33.47 o 
  11   5  16       49.75       43.15     25.51 o 
  -8   6  16       47.37       56.07     20.61 o 
  -6   6  16        0.51       -9.93     15.85 o 
  -4   6  16       37.66       25.80     15.12 o 
  -2   6  16      119.79       86.69     17.89 o 
   0   6  16      333.83      308.42     26.73 o 
   2   6  16      138.33      158.94     21.82 o 
   4   6  16       73.98       90.87     19.48 o 
   6   6  16      231.01      229.23     28.81 o 
   8   6  16      297.24      333.33     43.41 o 
 -15   1  17      377.64      487.94     36.47 o 
 -13   1  17      415.35      390.60     27.98 o 
 -11   1  17       26.10       18.12     13.56 o 
  -9   1  17       71.04       84.07     13.49 o 
  -7   1  17      381.77      412.19     25.91 o 
  -5   1  17     1178.06     1198.92     36.28 o 
  -3   1  17     3122.16     3094.10     60.65 o 
  -1   1  17     1838.90     1832.94     55.85 o 
   1   1  17      444.28      409.11     23.57 o 
   3   1  17      407.56      415.60     24.09 o 
   5   1  17     2049.05     2054.43     48.02 o 
   7   1  17     3090.89     3114.66     62.87 o 
   9   1  17     3129.38     3015.40     62.59 o 
  11   1  17      644.91      647.07     31.15 o 
  13   1  17        9.26        1.17     13.97 o 
  15   1  17       84.93       87.25     26.66 o 
 -16   2  17      581.04      597.41     52.66 o 
 -14   2  17      925.67      883.24     43.25 o 
 -12   2  17      703.84      713.78     38.15 o 
 -10   2  17      422.32      422.90     27.68 o 
  -8   2  17      769.42      792.77     31.51 o 
  -6   2  17      543.30      560.92     23.55 o 
  -4   2  17     2044.47     2136.01     49.48 o 
  -2   2  17     2757.46     2712.31     55.93 o 
   0   2  17     3163.64     3074.87     73.60 o 
   2   2  17     2888.60     2938.15     71.77 o 
   4   2  17     4491.93     4466.50     94.07 o 
   6   2  17     3196.19     3097.53     75.60 o 
   8   2  17     2470.78     2472.32     66.61 o 
  10   2  17     1437.20     1567.43     87.75 o 
  12   2  17      349.03      362.65     40.06 o 
  14   2  17       32.78       18.78     21.67 o 
 -15   3  17      447.23      420.97     37.57 o 
 -13   3  17      567.04      601.76     42.11 o 
 -11   3  17     1255.96     1129.75     47.71 o 
  -9   3  17      832.02      895.09     35.64 o 
  -7   3  17      520.99      456.60     33.16 o 
  -5   3  17        4.55       17.45     12.50 o 
  -3   3  17      234.15      258.87     21.49 o 
  -1   3  17     2139.07     2051.81     59.93 o 
   1   3  17     4405.83     4198.19     92.06 o 
   3   3  17     4325.02     4167.49     91.88 o 
   5   3  17      700.97      710.37     36.13 o 
   7   3  17      196.46      196.97     23.76 o 
   9   3  17       23.20       42.00     16.69 o 
  11   3  17      647.01      607.95     47.01 o 
  13   3  17      555.53      582.35     66.47 o 
 -12   4  17      217.68      206.77     31.01 o 
 -10   4  17      193.73      188.37     26.60 o 
  -8   4  17       12.86       14.63     14.67 o 
  -6   4  17        7.84        5.17     13.74 o 
  -4   4  17      198.90      121.13     16.99 o 
  -2   4  17      139.44      117.68     17.19 o 
   0   4  17      159.13      137.64     21.39 o 
   2   4  17       21.83       44.33     16.57 o 
   4   4  17       81.78       56.87     17.23 o 
   6   4  17       83.41       72.34     18.71 o 
   8   4  17        6.37       -3.37     14.08 o 
  10   4  17       22.54       18.04     21.02 o 
  12   4  17      139.21      133.78     32.07 o 
 -11   5  17       80.50       74.06     22.95 o 
  -9   5  17       82.49       76.98     22.05 o 
  -7   5  17        0.31      -20.94     13.96 o 
  -5   5  17       29.04       11.91     13.70 o 
  -3   5  17        1.64       -9.31     12.36 o 
  -1   5  17      495.52      507.76     30.07 o 
   1   5  17     1255.98     1273.32     50.32 o 
   3   5  17     1921.64     1794.96     89.01 o 
   5   5  17     1037.11      990.13     51.80 o 
   7   5  17      120.71      108.16     53.48 o 
   9   5  17       28.97       13.32     26.72 o 
  -6   6  17       74.69       45.28     20.40 o 
  -4   6  17      100.31       81.33     18.87 o 
  -2   6  17      664.88      733.60     35.50 o 
   0   6  17     1379.65     1442.81     49.16 o 
   2   6  17     1237.04     1404.00     79.66 o 
   4   6  17      897.57      977.85     47.43 o 
   6   6  17      439.85      364.36     43.36 o 
 -16   0  18      261.12      288.72     53.38 o 
 -14   0  18      544.49      605.50     71.54 o 
 -12   0  18     1301.29     1358.47     61.77 o 
 -10   0  18     3679.30     3834.65    107.16 o 
  -8   0  18     6405.98     6106.03    386.25 o 
  -6   0  18     3195.79     3346.93    118.11 o 
  -4   0  18      508.91      505.87     36.80 o 
  -2   0  18      153.75      140.15     22.88 o 
   0   0  18      122.75      110.98     20.95 o 
   2   0  18      237.43      205.12     26.44 o 
   4   0  18     1414.85     1432.98     57.36 o 
   6   0  18     1596.14     1603.31    141.72 o 
   8   0  18     1437.68     1408.66     73.98 o 
  10   0  18     2123.98     2007.05     72.58 o 
  12   0  18      631.25      645.94     44.25 o 
  14   0  18      391.41      408.60     41.41 o 
 -15   1  18      255.37      234.85     35.97 o 
 -13   1  18      631.57      669.52     34.07 o 
 -11   1  18      933.85     1032.13     45.13 o 
  -9   1  18     2212.13     2210.38     54.05 o 
  -7   1  18     1756.10     1858.24     48.22 o 
  -5   1  18      991.97      994.93     39.79 o 
  -3   1  18      141.94      138.91     17.08 o 
  -1   1  18      254.95      245.22     20.08 o 
   1   1  18      877.11      910.33     31.97 o 
   3   1  18      230.02      239.07     20.52 o 
   5   1  18      826.72      838.77     34.81 o 
   7   1  18      402.13      363.20     25.30 o 
   9   1  18      865.83      883.75     34.29 o 
  11   1  18      490.02      477.18     34.30 o 
  13   1  18      288.73      262.30     44.16 o 
  15   1  18      445.36      462.42     46.47 o 
 -14   2  18        5.78       -9.10     16.48 o 
 -12   2  18        5.38       -5.12     15.64 o 
 -10   2  18       76.47       37.33     22.49 o 
  -8   2  18        0.79       13.10     15.99 o 
  -6   2  18       11.06       -0.78     12.56 o 
  -4   2  18      262.78      267.46     27.01 o 
  -2   2  18       63.59       69.68     19.19 o 
   0   2  18      917.14     1004.25     42.33 o 
   2   2  18     1337.53     1224.41     46.72 o 
   4   2  18      184.70      187.26     23.34 o 
   6   2  18      165.41      125.79     21.36 o 
   8   2  18      245.97      226.55     25.70 o 
  10   2  18       16.13        0.03     15.53 o 
  12   2  18       54.71       -0.30     26.08 o 
  14   2  18       26.45        9.85     22.26 o 
 -13   3  18      369.03      367.20     41.66 o 
 -11   3  18      422.85      439.37     35.81 o 
  -9   3  18      685.06      743.99     33.86 o 
  -7   3  18     1249.37     1263.31     41.20 o 
  -5   3  18      588.66      544.08     35.74 o 
  -3   3  18      709.23      707.19     56.70 o 
  -1   3  18        9.20       14.71     15.14 o 
   1   3  18      299.11      275.09     27.40 o 
   3   3  18        1.51       23.62     15.94 o 
   5   3  18      224.46      175.80     31.42 o 
   7   3  18      296.26      268.59     27.80 o 
   9   3  18      393.21      373.10     32.15 o 
  11   3  18      500.78      389.93     41.85 o 
  13   3  18      473.29      440.74     46.51 o 
 -12   4  18      677.83      740.83     59.12 o 
 -10   4  18      897.65      863.47     43.98 o 
  -8   4  18      780.84      867.03     38.75 o 
  -6   4  18     1011.25      981.03     60.35 o 
  -4   4  18      705.98      759.76     48.19 o 
  -2   4  18     1036.64      997.24     44.27 o 
   0   4  18      777.79      713.91     49.59 o 
   2   4  18      801.68      701.31     37.44 o 
   4   4  18      267.34      258.82     27.64 o 
   6   4  18       25.46       18.26     16.87 o 
   8   4  18       36.11       15.28     16.44 o 
  10   4  18      435.87      471.22     48.39 o 
  -9   5  18      244.81      191.89     27.65 o 
  -7   5  18      214.66      198.31     26.75 o 
  -5   5  18      313.83      297.03     25.87 o 
  -3   5  18      963.08      990.76     41.02 o 
  -1   5  18     1205.00     1192.04     51.17 o 
   1   5  18      993.80      965.55     45.89 o 
   3   5  18      530.32      534.66     38.44 o 
   5   5  18      125.72       95.70     22.39 o 
   7   5  18       33.18       15.24     21.48 o 
   9   5  18      117.48      119.69     30.83 o 
  -4   6  18      208.50      174.56     22.87 o 
  -2   6  18      114.89      129.10     21.09 o 
   0   6  18       72.89      112.12     24.54 o 
   2   6  18      133.25      140.73     25.77 o 
   4   6  18      153.54      168.23     26.61 o 
 -13   1  19      160.24      172.96     32.60 o 
 -11   1  19      223.57      242.36     28.15 o 
  -9   1  19      556.73      596.40     32.06 o 
  -7   1  19     1021.63     1050.16     57.09 o 
  -5   1  19      568.45      596.11     39.15 o 
  -3   1  19      528.36      510.73     37.12 o 
  -1   1  19      629.22      627.05     31.59 o 
   1   1  19     1059.09     1057.63     36.05 o 
   3   1  19     2078.19     2130.16     51.23 o 
   5   1  19     2846.99     2928.62     67.38 o 
   7   1  19      737.24      781.65     39.14 o 
   9   1  19       18.13       -1.56     15.28 o 
  11   1  19      126.95      144.12     23.55 o 
  13   1  19      116.38       86.57     27.62 o 
 -14   2  19      290.25      236.07     36.51 o 
 -12   2  19      374.47      395.82     42.82 o 
 -10   2  19      298.27      307.20     29.57 o 
  -8   2  19      989.52     1029.50     45.32 o 
  -6   2  19     1086.40     1068.87     45.37 o 
  -4   2  19     1816.97     1783.74     57.78 o 
  -2   2  19     2604.29     2584.48     70.33 o 
   0   2  19     2518.92     2535.34     69.45 o 
   2   2  19     1925.83     2015.45     84.45 o 
   4   2  19     2407.55     2327.75     66.24 o 
   6   2  19     1574.38     1561.19     53.61 o 
   8   2  19      346.54      335.67     30.20 o 
  10   2  19      123.63      151.22     23.61 o 
  12   2  19        1.03        0.96     31.07 o 
 -11   3  19       84.12       79.28     27.99 o 
  -9   3  19      158.12      159.03     24.95 o 
  -7   3  19      637.51      574.57     37.91 o 
  -5   3  19     1384.36     1335.56     51.23 o 
  -3   3  19     1047.81     1073.68     45.85 o 
  -1   3  19     1763.33     1742.84     57.61 o 
   1   3  19      711.69      711.72     37.30 o 
   3   3  19      750.50      702.53     37.42 o 
   5   3  19      204.97      190.35     24.37 o 
   7   3  19      220.11      217.95     25.99 o 
   9   3  19      237.02      211.33     26.63 o 
  11   3  19      398.21      379.98     43.64 o 
 -10   4  19       18.52        6.31     17.69 o 
  -8   4  19       33.83       27.42     19.02 o 
  -6   4  19       55.71       71.93     20.55 o 
  -4   4  19      135.58      117.78     22.18 o 
  -2   4  19       11.82       55.75     18.99 o 
   0   4  19       13.26       -3.15     14.64 o 
   2   4  19       67.01       74.53     23.29 o 
   4   4  19       18.55       -4.64     17.28 o 
   6   4  19       20.51      -15.05     15.69 o 
   8   4  19      121.27      138.97     24.07 o 
  10   4  19      193.84      229.49     38.47 o 
  -7   5  19       28.22       30.28     19.12 o 
  -5   5  19      208.33      233.59     29.54 o 
  -3   5  19      688.85      799.36     43.32 o 
  -1   5  19      911.20      974.69     46.99 o 
   1   5  19      625.99      614.51     40.69 o 
   3   5  19      304.09      263.95     29.85 o 
   5   5  19       54.83       37.48     18.76 o 
   7   5  19        0.29      -16.55     21.38 o 
 -12   0  20     2117.00     2187.74    134.26 o 
 -10   0  20      958.80      998.65     55.69 o 
  -8   0  20      475.08      577.20     47.58 o 
  -6   0  20      125.39      115.75     24.81 o 
  -4   0  20      104.34      104.33     24.17 o 
  -2   0  20      698.61      704.27     45.71 o 
   0   0  20      505.60      520.06     42.34 o 
   2   0  20      671.93      666.85     42.33 o 
   4   0  20     1777.79     1785.76    129.35 o 
   6   0  20     1721.28     1819.77     69.91 o 
   8   0  20      855.64      899.64     50.83 o 
  10   0  20      642.02      615.49     46.67 o 
  12   0  20      804.56      796.65     51.86 o 
 -13   1  20      943.43     1084.43     60.55 o 
 -11   1  20      654.31      635.48     40.74 o 
  -9   1  20      182.58      163.47     20.98 o 
  -7   1  20      148.03      155.08     20.04 o 
  -5   1  20      140.59      138.22     18.79 o 
  -3   1  20      853.78      852.67     34.06 o 
  -1   1  20      294.53      309.09     23.81 o 
   1   1  20      390.94      377.51     26.48 o 
   3   1  20      381.47      398.35     32.44 o 
   5   1  20      470.11      448.36     34.99 o 
   7   1  20      543.47      540.12     37.30 o 
   9   1  20      458.44      457.90     35.02 o 
  11   1  20      603.83      647.73     40.80 o 
 -12   2  20       39.45        9.32     22.80 o 
 -10   2  20       36.90       42.88     20.32 o 
  -8   2  20       12.21        3.25     16.85 o 
  -6   2  20      222.77      213.92     27.07 o 
  -4   2  20      359.92      337.30     31.09 o 
  -2   2  20      301.91      289.71     29.19 o 
   0   2  20        3.82       23.77     17.00 o 
   2   2  20        8.22        9.02     15.27 o 
   4   2  20        0.37      -11.57     15.75 o 
   6   2  20       42.34       37.03     16.95 o 
   8   2  20        0.08      -14.06     14.49 o 
  10   2  20        1.62      -15.74     14.08 o 
  12   2  20      156.10      188.69     33.74 o 
 -11   3  20      384.25      443.28     46.87 o 
  -9   3  20      459.16      491.16     38.34 o 
  -7   3  20      366.77      364.00     33.66 o 
  -5   3  20        1.62       24.99     17.89 o 
  -3   3  20       69.24       67.96     19.63 o 
  -1   3  20       44.22       63.19     19.56 o 
   1   3  20       84.04       67.19     18.94 o 
   3   3  20      153.72      122.71     22.62 o 
   5   3  20      548.62      512.85     37.81 o 
   7   3  20      374.73      346.38     32.33 o 
   9   3  20      553.25      526.94     39.44 o 
  -8   4  20      570.17      524.29     49.25 o 
  -6   4  20      817.20      802.27     43.53 o 
  -4   4  20      549.15      491.59     38.00 o 
  -2   4  20      268.04      279.24     30.57 o 
   0   4  20      156.86      125.89     23.00 o 
   2   4  20       24.92       -3.02     15.12 o 
   4   4  20      165.27      147.07     26.43 o 
   6   4  20      483.20      515.69     39.44 o 
   8   4  20     1232.77     1214.96     68.04 o 
  -5   5  20      583.60      578.10     42.52 o 
  -3   5  20      591.84      534.35     50.30 o 
  -1   5  20      427.07      475.67     38.96 o 
   1   5  20       92.61       88.19     22.25 o 
   3   5  20        9.44      -12.25     16.61 o 
 -11   1  21      474.90      515.82     40.51 o 
  -9   1  21      250.09      234.94     24.18 o 
  -7   1  21      155.88      146.87     20.22 o 
  -5   1  21      114.05       99.49     17.73 o 
  -3   1  21      866.71      892.86     35.64 o 
  -1   1  21     2038.45     2106.42     65.12 o 
   1   1  21     1790.82     1880.33     61.43 o 
   3   1  21      323.63      350.19     31.25 o 
   5   1  21        0.96       28.18     16.50 o 
   7   1  21      112.06       78.77     21.19 o 
   9   1  21       19.74       30.32     18.21 o 
  11   1  21       76.99       81.60     22.72 o 
 -10   2  21      505.17      462.06     37.78 o 
  -8   2  21      857.15      872.49     45.09 o 
  -6   2  21      885.82      910.50     45.64 o 
  -4   2  21      932.99      900.14     45.53 o 
  -2   2  21     1836.84     1839.14     61.29 o 
   0   2  21     1723.94     1813.79     61.63 o 
   2   2  21     1099.49     1182.46     48.69 o 
   4   2  21      261.93      245.59     27.53 o 
   6   2  21       87.04       60.52     19.80 o 
   8   2  21        1.97      -22.01     14.67 o 
  10   2  21       71.95       40.22     19.28 o 
  -9   3  21      532.13      529.91     40.72 o 
  -7   3  21      830.57      864.95     45.72 o 
  -5   3  21     1240.88     1189.17     50.83 o 
  -3   3  21      300.10      346.00     35.31 o 
  -1   3  21      158.11      135.91     23.50 o 
   1   3  21      137.56      130.29     23.37 o 
   3   3  21      418.46      340.23     32.12 o 
   5   3  21      455.04      388.23     37.08 o 
   7   3  21      303.17      342.22     33.59 o 
  -6   4  21        0.37        2.04     18.15 o 
  -4   4  21        0.37       -1.08     20.30 o 
  -2   4  21        4.53      -21.16     15.89 o 
   0   4  21        1.26      -20.23     15.70 o 
   2   4  21       24.30      -15.10     16.11 o 
   4   4  21       17.30       21.65     19.67 o 
   6   4  21      128.10      136.93     31.64 o 
 -10   0  22      186.80      185.89     33.77 o 
  -8   0  22      171.66      184.35     31.89 o 
  -6   0  22      173.77      153.03     28.97 o 
  -4   0  22      136.82      133.45     28.90 o 
  -2   0  22      716.93      778.20     67.18 o 
   0   0  22     1912.08     2065.41    134.35 o 
   2   0  22      708.96      784.78     49.52 o 
   4   0  22      511.33      592.24    103.89 o 
   6   0  22      620.59      650.66     47.77 o 
   8   0  22      651.65      653.08     69.79 o 
  -9   1  22      162.66      154.17     21.69 o 
  -7   1  22      285.88      282.85     25.83 o 
  -5   1  22      114.24      125.71     25.24 o 
  -3   1  22      207.37      190.62     27.07 o 
  -1   1  22      440.17      462.04     36.33 o 
   1   1  22      384.25      403.91     38.22 o 
   3   1  22      298.67      290.32     29.61 o 
   5   1  22      364.97      418.94     35.47 o 
   7   1  22      490.81      493.16     37.98 o 
   9   1  22      525.52      511.63     39.16 o 
  -8   2  22      175.29      211.00     29.10 o 
  -6   2  22      346.46      405.11     36.34 o 
  -4   2  22       60.27       77.76     21.24 o 
  -2   2  22       92.07      114.14     23.57 o 
   0   2  22       35.58       61.44     19.74 o 
   2   2  22       86.41       70.73     22.45 o 
   4   2  22       48.67       24.52     17.89 o 
   6   2  22       81.18       78.94     21.27 o 
   8   2  22       77.94       57.99     20.22 o 
  -7   3  22        7.20       15.40     18.14 o 
  -5   3  22       13.87       25.64     19.20 o 
  -3   3  22       35.30       29.91     18.65 o 
  -1   3  22      134.95      101.51     23.02 o 
   1   3  22      232.98      250.10     29.35 o 
   3   3  22      348.12      401.92     35.59 o 
   5   3  22      523.53      476.68     39.09 o 
  -2   4  22        2.96      -23.45     15.63 o 
   0   4  22       18.09       12.12     20.44 o 
  -7   1  23      340.94      385.33     36.03 o 
  -5   1  23      538.46      503.30     38.98 o 
  -3   1  23      812.58      870.55     45.25 o 
  -1   1  23      481.37      516.55     39.77 o 
   1   1  23       21.60       24.29     17.84 o 
   3   1  23      106.18       97.30     21.78 o 
   5   1  23       32.81       25.89     18.28 o 
   7   1  23       24.76       29.73     19.64 o 
  -6   2  23      870.41      958.54     48.94 o 
  -4   2  23      617.66      748.86     78.94 o 
  -2   2  23      785.25      783.45     44.25 o 
   0   2  23      307.15      296.62     31.73 o 
   2   2  23       34.82       11.84     17.22 o 
   4   2  23        3.91       13.39     17.37 o 
  -3   3  23      153.00      159.20     27.32 o 
  -1   3  23       73.30       77.12     22.97 o 
   1   3  23       96.66      119.52     24.60 o 
  -4   0  24      582.04      680.08     70.07 o 
  -2   0  24      576.31      646.62     87.93 o 
   0   0  24      506.88      479.60     46.08 o 
   2   0  24      432.20      478.07     68.21 o 
   4   0  24      283.39      259.02     53.88 o 
  -3   1  24      156.86      148.15     26.99 o 
  -1   1  24      213.40      176.36     28.08 o 
   1   1  24      257.75      249.40     30.11 o 
   3   1  24      505.03      506.53     39.69 o 
                                                 
